# Supplementary material for: GC-MS Combined with Proteomic Analysis of Volatile Compounds and Formation Mechanisms in Green Teas with Different Aroma Types
Source: Foods. 2024 Jun 13;13(12):1848. doi: 10.3390/foods13121848 (PMC11202594; doi:10.3390/foods13121848)
Supplement: Supplementary file 1 [file foods-13-01848-s001.zip › Table S2.xlsx]

## Sheet: Sheet1
	Table S2 Analysis of the Chemical compositions in different aroma type baked green tea samples
		Nutritional		Tender flavor-type			Flowery flavor-type
	No.	Components		Average	Range		Average	Range
	1	Total amino acid**		4.83±0.30	4.42–5.15		3.79±0.59	3.15–4.30
	2	Total tea polyphenols**		19.55±1.24	17.72–20.46		23.33±0.23	23.17–23.59
	3	Water extracts*		46.73±1.40	44.69–47.67		48.59±1.64	47.48–50.48
	4	Caffeine		4.24±0.51	3.63–4.76		4.09±0.29	3.77–4.33
	5	Total catechins**		16.14±1.05	15.02–17.56		20.74±1.36	19.43–22.16
	6	Gallocatechin		0.24±0.12	0.16–0.41		0.35±0.32	0.13–0.71
	7	Epigallocatechin*		2.44±0.18	2.23–2.60		3.17±0.89	2.39–4.13
	8	Catechin*		0.30±0.06	0.21–0.35		0.39±0.05	0.34–0.42
	9	Epigallocatechin gallate*		9.48±0.47	8.91–10.03		11.25±2.26	8.98–13.50
	10	Epicatechin*		0.83±0.04	0.80–0.99		1.17±0.36	0.76–1.43
	11	Gallocatechin gallate		0.22±0.05	0.15–0.24		0.24±0.05	0.21–0.29
	12	Epicatechin gallate*		2.63±0.34	2.18–3.02		4.17±1.76	2.34–5.85
	13	Catechin gallate		0.01±0.00	0.01–0.02		0.01±.00	0.01–0.01
	14	Simple catechins*		3.81±0.31	3.58–4.25		5.08±0.84	4.38–6.01
	15	Ester-type catechins**		12.33±0.85	11.25–13.31		15.66±0.55	15.06–16.14
	Note: the data are shown as mean value ± SD; * and ** indicates that the compounds presented significant difference (p < 0.05) and extremely significant difference (p < 0.01)
