# Supplementary material for: GC-MS Combined with Proteomic Analysis of Volatile Compounds and Formation Mechanisms in Green Teas with Different Aroma Types
Source: Foods. 2024 Jun 13;13(12):1848. doi: 10.3390/foods13121848 (PMC11202594; doi:10.3390/foods13121848)
Supplement: Supplementary file 1 [file foods-13-01848-s001.zip › Table S3.xlsx]

## Sheet: Sheet1
	Table S3 Aroma sensory evaluation results of different baked green teas in 2019
	NO.	Samples	Aroma characteristics
	1	741103-1	High brisk, with tender aroma
	2	Fuding-1	High brisk, with tender aroma
	3	Fuding-2	High brisk, with tender aroma
	4	Yuding1	High brisk, obvious tend aroma
	5	741103-2	High brisk, obvious tend aroma
	6	741209-1	Clear and fragant flowers
	7	740209-1	Fragrant and lasting
	8	740209-2	High brisk, with sweet-flowery aroma
	9	741206	With flowery aroma
	10	XGL16-14	Clean and refreshing,with flowery aroma
	11	J1137	Obvious tender aroma
	12	J1402	Tender aroma
	13	741006	Obvious tender aroma and slightly high-fired
	14	741209-2	Milky aroma, with flowery aroma
	15	741209-3	With flowery aroma
	16	Lifeng	Clean and refreshing,with flowery aroma
