# Supplementary material for: GC-MS Combined with Proteomic Analysis of Volatile Compounds and Formation Mechanisms in Green Teas with Different Aroma Types
Source: Foods. 2024 Jun 13;13(12):1848. doi: 10.3390/foods13121848 (PMC11202594; doi:10.3390/foods13121848)
Supplement: Supplementary file 1 [file foods-13-01848-s001.zip › Table S4.xlsx]

## Sheet: Sheet1
Accession	Description	FC(B/A)	Log2FC(B/A)	P_value(B/A)	Regulate	Significant	A1	A2	A3	A4	A5	A6	A7	A8	B1	B2	B3	B4	B5	B6	B7	B8	B	A	GO Term	GO ID	KO ID	KO Name	Pathway ID	Pathway_defition	EggNOG ID	EggNOG_Functional Categories	Pfam ID	Domain	Domain Description	Subcellular Loc	Unique Peptides	Coverage %	MW [kDa]	FDR Confidence
F4YFA6	F4YFA6_CAMSIUncharacterizedproteinOS=CamelliasinensisOX=4442PE=2SV=1;tr|B5TV77|B5TV77_CAMSIUncharacterizedproteinOS=CamelliasinensisOX=4442PE=2SV=1	2.036	1.026	0.0285	up	yes	134770000	87297000	1253200	102290000	41480000	53247000	382120000	101430000	281980000	106580000	269940000	210210000	325840000	255590000	223520000	166870000	230066250	112985900	------	------	------	------	------	------	ENOG41117MK	S:Function unknown	------	------	------	extracellular	2	5.4	50.532	High
A0A4S4EEF3	A0A4S4EEF3_CAMSIUncharacterizedproteinOS=Camelliasinensisvar.sinensisOX=542762GN=TEA_021849PE=4SV=1;tr|A0A4V6RY49|A0A4V6RY49_CAMSIUncharacterizedproteinOS=Camelliasinensisvar.sinensisOX=542762GN=TEA_019333PE=4SV=1;tr|A0A4S4EKS5|A0A4S4EKS5_CAMSIUncharacterizedproteinOS=Camelliasinensisvar.sinensisOX=542762GN=TEA_008606PE=4SV=1;tr|A0A4S4D3D8|A0A4S4D3D8_CAMSIUncharacterizedproteinOS=Camelliasinensis…	3.363	1.75	0.02423	up	yes	37491000	3710900	52967000	1494100	63804000	3919500	6852400	4619800	47199000	5073400	59175000	33260000	144400000	71839000	72165000	154870000	73497675	2.18573e+07	------	------	------	------	------	------	ENOG4111989	S:Function unknown	PF13668.8	Ferritin_2	Ferritin-like domain	ER	3	4.9	88.538	High
A0A4V3WLT8	A0A4V3WLT8_CAMSIUncharacterizedproteinOS=Camelliasinensisvar.sinensisOX=542762GN=TEA_003457PE=4SV=1	0.3416	-1.55	1.5e-05	down	yes	76491000	88705000	85763000	70350000	73956000	41627000	63598000	65477000	16897000	16083000	12798000	17035000	10486000	50014000	36437000	33586000	24167000	70745875	BP:methylation;BP:biological_process;BP:metabolic processCC:intracellular organelle;CC:membrane-bounded organelle;CC:organelle;CC:intrinsic component of membrane;CC:cytoplasm;CC:organelle subcompartment;CC:vesicle;CC:cytoplasmic vesicle;CC:integral component of membrane;CC:cellular anatomical entity;CC:intracellular vesicle;CC:intracellular membrane-bounded organelle;CC:trans-Golgi network;CC:cel…	GO:0032259;GO:0008150;GO:0008152GO:0043229;GO:0043227;GO:0043226;GO:0031224;GO:0005737;GO:0031984;GO:0031982;GO:0031410;GO:0016021;GO:0110165;GO:0097708;GO:0043231;GO:0005802;GO:0005575;GO:0098791;GO:0005768GO:0003674;GO:0008168;GO:0016740;GO:0016741;GO:0003824	------	------	------	------	ENOG410Y2C5	S:Function unknown	PF03141.18;PF08241.14;PF13649.8	Methyltransf_29;Methyltransf_11;Methyltransf_25	Putative S-adenosyl-L-methionine-dependent methyltransferase;Methyltransferase domain;Methyltransferase domain	Golgi apparatus	17	46.6	46.568	High
F4YFE1	F4YFE1_CAMSIUncharacterizedproteinOS=CamelliasinensisOX=4442PE=2SV=1;tr|F4YFA5|F4YFA5_CAMSIUncharacterizedproteinOS=CamelliasinensisOX=4442PE=2SV=1	0.3928	-1.348	0.00031	down	yes	79936000	75627000	61308000	55912000	72223000	25809000	52661000	51298000	38381000	43162000	18934000	9911900	29505000	14702000	9754200	22156000	2.33133e+07	59346750	CC:oxidoreductase complex;CC:intrinsic component of membrane;CC:organelle membrane;CC:mitochondrial inner membrane;CC:integral component of membrane;CC:membrane;CC:respiratory chain complex;CC:inner mitochondrial membrane protein complex;CC:cellular anatomical entity;CC:transmembrane transporter complex;CC:catalytic complex;CC:transporter complex;CC:mitochondrial membrane;CC:respiratory chain com…	GO:1990204;GO:0031224;GO:0031090;GO:0005743;GO:0016021;GO:0016020;GO:0098803;GO:0098800;GO:0110165;GO:1902495;GO:1902494;GO:1990351;GO:0031966;GO:0045271;GO:0032991;GO:0030964;GO:0019866;GO:0005575;GO:0098796;GO:0005747;GO:0070469;GO:0098798	K03945	NDUFA1	map00190	Oxidative phosphorylation	ENOG410Z9T9	U:Intracellular trafficking, secretion, and vesicular transport	PF15879.7	MWFE	NADH-ubiquinone oxidoreductase MWFE subunit	Golgi apparatus	3	8.6	49.938	High
A0A4S4E9D7	A0A4S4E9D7_CAMSItRNA-bindingdomain-containingproteinOS=Camelliasinensisvar.sinensisOX=542762GN=TEA_006430PE=4SV=1	0.4249	-1.235	0.04946	down	yes	13250000	90257000	93293000	79858000	10004000	45985000	53629000	21227000	29763000	12330000	7682100	8478500	53752000	41145000	10912000	9069100	2.16415e+07	50937875	MF:tRNA binding;MF:organic cyclic compound binding;MF:catalytic activity;MF:molecular_function;MF:binding;MF:nucleic acid binding;MF:ligase activity;MF:heterocyclic compound binding;MF:RNA binding	GO:0000049;GO:0097159;GO:0003824;GO:0003674;GO:0005488;GO:0003676;GO:0016874;GO:1901363;GO:0003723	K15437	AIMP1, ARC1	------	------	COG0073	U:Intracellular trafficking, secretion, and vesicular transport	PF01588.22	tRNA_bind	Putative tRNA binding domain	chloroplast	9	50	28.866	High
M4VKY3	M4VKY3_CAMSIChalconesynthaseOS=CamelliasinensisOX=4442GN=CHS2PE=2SV=1;tr|E9NSF5|E9NSF5_9ERICChalconesynthase2OS=CamelliachekiangoleosaOX=450940GN=chs2PE=2SV=1;sp|P48387|CHS2_CAMSIChalconesynthase2OS=CamelliasinensisOX=4442GN=CHS2PE=2SV=1;tr|A0A2I6PCQ7|A0A2I6PCQ7_9ERICChalconesynthaseOS=CamelliafraternaOX=542725GN=CHSPE=2SV=1;tr|A0A2I6PCN8|A0A2I6PCN8_9ERICChalconesynthaseOS=CamelliafraternaOX=5427…	0.4192	-1.254	0.01284	down	yes	31283000	84645000	56511000	66861000	0	40726000	11043000	48474000	11674000	26079000	17606000	47130000	24896000	7884500	7678900	19714000	20332800	4.85061e+07	BP:organic substance biosynthetic process;BP:polyketide metabolic process;BP:polyketide biosynthetic process;BP:secondary metabolite biosynthetic process;BP:flavonoid metabolic process;BP:secondary metabolic process;BP:flavonoid biosynthetic process;BP:organic substance metabolic process;BP:biosynthetic process;BP:biological_process;BP:metabolic processMF:catalytic activity;MF:naringenin-chalcone…	GO:1901576;GO:0030638;GO:0030639;GO:0044550;GO:0009812;GO:0019748;GO:0009813;GO:0071704;GO:0009058;GO:0008150;GO:0008152GO:0003824;GO:0016210;GO:0016740;GO:0016747;GO:0016746;GO:0003674	K00660	CHS	map04712;map00941	Circadian rhythm - plant;Flavonoid biosynthesis	COG3424	Q:Secondary metabolites biosynthesis, transport and catabolism	PF00195.21;PF02797.17;PF08541.12;PF08545.12;PF08392.14	Chal_sti_synt_N;Chal_sti_synt_C;ACP_syn_III_C;ACP_syn_III;FAE1_CUT1_RppA	Chalcone and stilbene synthases, N-terminal domain;Chalcone and stilbene synthases, C-terminal domain;3-Oxoacyl-[acyl-carrier-protein;3-Oxoacyl-[acyl-carrier-protein;FAE1/Type III polyketide synthase-like protein	cytoplasmic	9	32.4	40.968	High
L0E617	L0E617_CAMSI30SribosomalproteinS19,chloroplasticOS=CamelliasinensisOX=4442GN=rps19PE=3SV=1;tr|A0A2Z4WTG6|A0A2Z4WTG6_9ERIC30SribosomalproteinS19,chloroplasticOS=CamelliaptilophyllaOX=319931GN=rps19PE=3SV=1;tr|A0A075TVT6|A0A075TVT6_9ERIC30SribosomalproteinS19,chloroplasticOS=CamellialeptophyllaOX=542733GN=rps19PE=3SV=1;tr|A0A075TQS1|A0A075TQS1_CAMSI30SribosomalproteinS19,chloroplasticOS=Camelliasin…	0.3968	-1.334	0.01002	down	yes	81961000	32245000	73047000	49840000	25116000	16861000	33712000	28308000	28528000	25174000	14817000	11933000	17634000	13379000	12547000	11319000	16916375	42636250	BP:primary metabolic process;BP:cellular biosynthetic process;BP:cellular nitrogen compound metabolic process;BP:nitrogen compound metabolic process;BP:cellular macromolecule biosynthetic process;BP:cellular protein metabolic process;BP:cellular nitrogen compound biosynthetic process;BP:cellular macromolecule metabolic process;BP:peptide biosynthetic process;BP:organic substance metabolic process…	GO:0044238;GO:0044249;GO:0034641;GO:0006807;GO:0034645;GO:0044267;GO:0044271;GO:0044260;GO:0043043;GO:0071704;GO:1901576;GO:0009987;GO:0009058;GO:0009059;GO:0008150;GO:0008152;GO:1901564;GO:0043604;GO:0043603;GO:1901566;GO:0019538;GO:0044237;GO:0043170;GO:0006518;GO:0006412GO:0043231;GO:0015935;GO:0043226;GO:0043227;GO:0009536;GO:0110165;GO:0044391;GO:0009507;GO:0032991;GO:1990904;GO:0043229;GO:0…	K02965	RP-S19, rpsS	map03010	Ribosome	COG0185	J:Translation, ribosomal structure and biogenesis	PF00203.23	Ribosomal_S19	Ribosomal protein S19	cytoplasmic	14	39.2	61.621	High
A0A4S4D1W2	A0A4S4D1W2_CAMSISulfotransferaseOS=Camelliasinensisvar.sinensisOX=542762GN=TEA_023705PE=3SV=1	0.3351	-1.577	0.00504	down	yes	67175000	37140000	32921000	41318000	41735000	1179200	34119000	23178000	18326000	16616000	19390000	490620	9321500	12028000	4557000	12695000	11678015	34845650	BP:cellular process;BP:sulfation;BP:cellular metabolic process;BP:biological_process;BP:metabolic process;BP:sulfur compound metabolic processCC:cytoplasm;CC:cellular_component;CC:cellular anatomical entityMF:transferase activity, transferring sulfur-containing groups;MF:sulfotransferase activity;MF:catalytic activity;MF:transferase activity;MF:molecular_function	GO:0009987;GO:0051923;GO:0044237;GO:0008150;GO:0008152;GO:0006790GO:0005737;GO:0005575;GO:0110165GO:0016782;GO:0008146;GO:0003824;GO:0016740;GO:0003674	K22312	ST2A, SOT15	------	------	ENOG4111H56	S:Function unknown	PF00685.29;PF13469.8	Sulfotransfer_1;Sulfotransfer_3	Sulfotransferase domain;Sulfotransferase family	cytoplasmic	6	50.6	17.967	High
A0A4S4DXZ0	A0A4S4DXZ0_CAMSIReticulon-likeproteinOS=Camelliasinensisvar.sinensisOX=542762GN=TEA_023570PE=4SV=1	0.483	-1.05	0.003101	down	yes	40296000	38915000	36074000	24309000	39540000	9369400	22613000	29098000	12159000	18965000	25809000	15071000	12643000	14770000	7812400	8800400	14503725	30026800	CC:organelle membrane;CC:integral component of membrane;CC:membrane;CC:endoplasmic reticulum membrane;CC:cellular_component;CC:intrinsic component of membrane;CC:cellular anatomical entity	GO:0031090;GO:0016021;GO:0016020;GO:0005789;GO:0005575;GO:0031224;GO:0110165	------	------	------	------	ENOG410XPKH	O:Posttranslational modification, protein turnover, chaperones	PF02453.19	Reticulon	Reticulon	Golgi apparatus	16	38.6	52.729	High
A0A4S4D4C4	A0A4S4D4C4_CAMSIUncharacterizedproteinOS=Camelliasinensisvar.sinensisOX=542762GN=TEA_026879PE=4SV=1	0.4033	-1.31	0.006869	down	yes	36371000	38011000	57572000	32151000	37500000	11417000	14114000	16803000	19769000	13882000	8183000	18143000	12474000	10206000	7312900	8408000	1.22972e+07	30492375	BP:protein localization;BP:protein targeting to chloroplast;BP:protein import into chloroplast stroma;BP:protein transmembrane transport;BP:cellular macromolecule localization;BP:establishment of protein localization to chloroplast;BP:transmembrane transport;BP:nitrogen compound transport;BP:intracellular protein transmembrane transport;BP:organic substance transport;BP:intracellular protein tran…	GO:0008104;GO:0045036;GO:0045037;GO:0071806;GO:0070727;GO:0072596;GO:0055085;GO:0071705;GO:0065002;GO:0071702;GO:0006886;GO:0033036;GO:0006810;GO:0072598;GO:0017038;GO:0006605;GO:0045184;GO:0033365;GO:0008150;GO:0051649;GO:0051234;GO:0051179;GO:0051641;GO:0046907;GO:0072594;GO:0034613;GO:0015031;GO:0009987GO:0019867;GO:0042170;GO:0031090;GO:0016020;GO:0110165;GO:0031969;GO:0031968;GO:0098588;GO:0…	------	------	------	------	ENOG410YKVU	O:Posttranslational modification, protein turnover, chaperones	------	------	------	Golgi apparatus	7	20.3	41.077	High
A0A4S4DVT7	A0A4S4DVT7_CAMSIExpansin-likeEG45domain-containingproteinOS=Camelliasinensisvar.sinensisOX=542762GN=TEA_023992PE=4SV=1	0.3195	-1.646	0.02908	down	yes	46119000	25305000	16759000	28555000	9629500	4087000	59462000	9349200	7334700	2440200	6381200	14673000	10804000	8492300	6962600	6572900	7.95761e+06	2.49082e+07	BP:response to biotic stimulus;BP:response to external stimulus;BP:response to external biotic stimulus;BP:immune system process;BP:response to stimulus;BP:defense response;BP:systemic acquired resistance;BP:response to stress;BP:defense response to other organism;BP:immune response;BP:biological_process;BP:response to other organism;BP:interspecies interaction between organismsCC:cellular_compon…	GO:0009607;GO:0009605;GO:0043207;GO:0002376;GO:0050896;GO:0006952;GO:0009627;GO:0006950;GO:0098542;GO:0006955;GO:0008150;GO:0051707;GO:0044419GO:0005575;GO:0048046;GO:0005576;GO:0110165	------	------	------	------	ENOG41123UD	S:Function unknown	PF03330.20	DPBB_1	Lytic transglycolase	extracellular	3	11.7	25.463	High
H9DUD7	H9DUD7_CAMSIPutativehydroxycinnamoyl-CoA:shikimate/quinatehydroxycinnamoyltransferaseOS=CamelliasinensisOX=4442PE=2SV=1	0.4786	-1.063	0.02776	down	yes	32278000	21209000	40644000	23599000	16680000	7278500	21865000	7146600	9480500	16023000	11322000	20612000	5174300	7676900	2959300	8451200	10212400	2.13375e+07	MF:cation binding;MF:transition metal ion binding;MF:organic cyclic compound binding;MF:zinc ion binding;MF:ion binding;MF:catalytic activity;MF:transferase activity;MF:transferase activity, transferring acyl groups;MF:transferase activity, transferring acyl groups other than amino-acyl groups;MF:nucleic acid binding;MF:molecular_function;MF:metal ion binding;MF:heterocyclic compound binding;MF:b…	GO:0043169;GO:0046914;GO:0097159;GO:0008270;GO:0043167;GO:0003824;GO:0016740;GO:0016746;GO:0016747;GO:0003676;GO:0003674;GO:0046872;GO:1901363;GO:0005488	K13065	E2.3.1.133, HCT	map00941;map00940;map00945	Flavonoid biosynthesis;Phenylpropanoid biosynthesis;Stilbenoid, diarylheptanoid and gingerol biosynthesis	ENOG410XNR7;ENOG410YUQM	S:Function unknown;	PF02458.17	Transferase	Transferase family	nuclear	21	82.2	26.915	High
V5IXT9	V5IXT9_CAMSIPhotosystemIassemblyproteinYcf4OS=Camelliasinensisvar.assamicaOX=261999GN=ycf4PE=3SV=1;tr|V5IXQ4|V5IXQ4_9ERICPhotosystemIassemblyproteinYcf4OS=CamelliaoleiferaOX=385388GN=ycf4PE=3SV=1;tr|T1WZS1|T1WZS1_9ERICPhotosystemIassemblyproteinYcf4OS=CamelliataliensisOX=182317GN=ycf4PE=3SV=1;tr|T1WYU5|T1WYU5_9ERICPhotosystemIassemblyproteinYcf4OS=CamelliayunnanensisOX=194713GN=ycf4PE=3SV=1;tr|T1…	0.4841	-1.047	0.001474	down	yes	24882000	27724000	23994000	17505000	19592000	5490700	19377000	20721000	14211000	8656600	14251000	6859200	8259700	10021000	7041900	7811200	9638950	1.99107e+07	BP:photosynthesis;BP:cellular process;BP:biological_process;BP:metabolic process;BP:cellular metabolic processCC:plastid thylakoid membrane;CC:photosynthetic membrane;CC:intracellular organelle;CC:plastid membrane;CC:membrane-bounded organelle;CC:intrinsic component of membrane;CC:chloroplast thylakoid membrane;CC:plastid;CC:organelle membrane;CC:integral component of membrane;CC:membrane;CC:orga…	GO:0015979;GO:0009987;GO:0008150;GO:0008152;GO:0044237GO:0055035;GO:0034357;GO:0043229;GO:0042170;GO:0043227;GO:0031224;GO:0009535;GO:0009536;GO:0031090;GO:0016021;GO:0016020;GO:0043226;GO:0110165;GO:0032991;GO:0042651;GO:0009507;GO:0009522;GO:0043231;GO:0009521;GO:0005575;GO:0098796	------	------	------	------	ENOG4111GE2	O:Posttranslational modification, protein turnover, chaperones	PF02392.18	Ycf4	Ycf4	ER	4	19.9	24.468	High
A0A4V3WPX1	A0A4V3WPX1_CAMSIAcylcarrierproteinOS=Camelliasinensisvar.sinensisOX=542762GN=TEA_011593PE=3SV=1;tr|W6ABL0|W6ABL0_9ERICAcylcarrierproteinOS=CamelliajaponicaOX=4443GN=ACPPE=2SV=1;tr|M4R4F6|M4R4F6_9ERICAcylcarrierproteinOS=CamelliachekiangoleosaOX=450940GN=ACPPE=2SV=1;tr|B3GQB9|B3GQB9_9ERICAcylcarrierproteinOS=CamelliaoleiferaOX=385388GN=ACPPE=2SV=1	0.4024	-1.313	0.02897	down	yes	7051300	35655000	38527000	12398000	21191000	5890400	8644700	23805000	9617300	9420700	5629500	14829000	7572300	4471400	5228300	4869400	7.70474e+06	19145300	BP:fatty acid biosynthetic process;BP:fatty acid metabolic process;BP:carboxylic acid metabolic process;BP:cellular biosynthetic process;BP:small molecule metabolic process;BP:small molecule biosynthetic process;BP:monocarboxylic acid biosynthetic process;BP:organic substance biosynthetic process;BP:organic substance metabolic process;BP:lipid metabolic process;BP:cellular process;BP:monocarboxyl…	GO:0006633;GO:0006631;GO:0019752;GO:0044249;GO:0044281;GO:0044283;GO:0072330;GO:1901576;GO:0071704;GO:0006629;GO:0009987;GO:0032787;GO:0009058;GO:0008150;GO:0008152;GO:0043436;GO:0044255;GO:0008610;GO:0044238;GO:0006082;GO:0046394;GO:0016053;GO:0044237GO:0043229;GO:0043227;GO:0009536;GO:0043226;GO:0009507;GO:0110165;GO:0043231;GO:0005575GO:0003674;GO:0033218;GO:0036094;GO:0019842;GO:0072341;GO:00…	------	------	------	------	COG0236	J:Translation, ribosomal structure and biogenesis	PF00550.27	PP-binding	Phosphopantetheine attachment site	chloroplast	12	68.9	11.796	High
F4YFA4	F4YFA4_CAMSI50SribosomalproteinL29OS=CamelliasinensisOX=4442PE=2SV=1;tr|A0A4S4EFD5|A0A4S4EFD5_CAMSIUncharacterizedproteinOS=Camelliasinensisvar.sinensisOX=542762GN=TEA_014202PE=3SV=1	0.4806	-1.057	0.001579	down	yes	20780000	25110000	16762000	18940000	15653000	14022000	24248000	7943600	7219100	10812000	11833000	13190000	5957000	11304000	6147200	2477600	8.61749e+06	17932325	BP:primary metabolic process;BP:cellular biosynthetic process;BP:nitrogen compound metabolic process;BP:cellular macromolecule biosynthetic process;BP:cellular protein metabolic process;BP:cellular macromolecule metabolic process;BP:peptide biosynthetic process;BP:organic substance metabolic process;BP:organic substance biosynthetic process;BP:cellular process;BP:biosynthetic process;BP:macromole…	GO:0044238;GO:0044249;GO:0006807;GO:0034645;GO:0044267;GO:0044260;GO:0043043;GO:0071704;GO:1901576;GO:0009987;GO:0009058;GO:0009059;GO:0008150;GO:0008152;GO:0044271;GO:0043604;GO:1901564;GO:1901566;GO:0019538;GO:0034641;GO:0044237;GO:0043170;GO:0043603;GO:0006518;GO:0006412GO:0043232;GO:0043229;GO:0043227;GO:0043226;GO:0009536;GO:0110165;GO:0009507;GO:0043231;GO:0005840;GO:0005575;GO:0043228GO:00…	K02904	RP-L29, rpmC	map03010	Ribosome	COG0255	J:Translation, ribosomal structure and biogenesis	PF00831.25	Ribosomal_L29	Ribosomal L29 protein	chloroplast	49	44.7	147.12	High
A0A2I6RLH9	A0A2I6RLH9_9ERICChitinaseOS=CamelliafraternaOX=542725GN=CHITPE=2SV=1	0.402	-1.315	0.04065	down	yes	11128000	1085500	27796000	21009000	31812000	3062800	22391000	21852000	0	1961700	4020900	9808900	5008200	16872000	5649900	5969600	7041600	1.7517e+07	BP:amino sugar catabolic process;BP:cellular catabolic process;BP:cell wall macromolecule metabolic process;BP:nitrogen compound metabolic process;BP:aminoglycan metabolic process;BP:organic substance catabolic process;BP:cellular macromolecule catabolic process;BP:cellular macromolecule metabolic process;BP:cell wall macromolecule catabolic process;BP:organic substance metabolic process;BP:chiti…	GO:0046348;GO:0044248;GO:0044036;GO:0006807;GO:0006022;GO:1901575;GO:0044265;GO:0044260;GO:0016998;GO:0071704;GO:0006032;GO:0009987;GO:0006952;GO:0006950;GO:0008150;GO:0008152;GO:0006030;GO:1901564;GO:0009056;GO:0009057;GO:0044238;GO:0005975;GO:1901565;GO:1901136;GO:0050896;GO:0044237;GO:0043170;GO:0006040;GO:1901072;GO:1901071;GO:0006026;GO:1901135GO:0016798;GO:0003674;GO:0008061;GO:0004568;GO:0…	K01183	E3.2.1.14	map00520	Amino sugar and nucleotide sugar metabolism	COG3979	G:Carbohydrate transport and metabolism	PF00182.21;PF00187.21	Glyco_hydro_19;Chitin_bind_1	Chitinase class I;Chitin recognition protein	vacuolar	5	18.6	40.417	High
A0A4S4E830	A0A4S4E830_CAMSIUncharacterizedproteinOS=Camelliasinensisvar.sinensisOX=542762GN=TEA_013219PE=4SV=1	0.4516	-1.147	0.01413	down	yes	11327000	26862000	0	20453000	12811000	14264000	11452000	0	0	10143000	4469300	0	8036400	7010500	6910400	0	7313920	1.61948e+07	CC:cellular_component;CC:integral component of membrane;CC:cellular anatomical entity;CC:intrinsic component of membrane	GO:0005575;GO:0016021;GO:0110165;GO:0031224	------	------	------	------	ENOG410YZCA;ENOG41118U9	S:Function unknown;	PF06592.15	DUF1138	Protein of unknown function	Golgi apparatus	9	30.7	35.556	High
A0A4S4DV60	A0A4S4DV60_CAMSIUncharacterizedproteinOS=Camelliasinensisvar.sinensisOX=542762GN=TEA_012004PE=4SV=1	0.4906	-1.027	0.00281	down	yes	13552000	24878000	18520000	11688000	18754000	7780700	12544000	13849000	11407000	11055000	7250100	5144100	9895900	3969900	5066500	5857400	7.45574e+06	1.51957e+07	CC:intrinsic component of membrane;CC:cellular_component;CC:organelle membrane;CC:integral component of membrane;CC:membrane;CC:cellular anatomical entity;CC:mitochondrial membrane;CC:organelle inner membrane;CC:mitochondrial inner membrane;CC:respiratory chainMF:ubiquinol-cytochrome-c reductase activity;MF:molecular_function;MF:oxidoreductase activity;MF:inorganic solute uptake transmembrane tra…	GO:0031224;GO:0005575;GO:0031090;GO:0016021;GO:0016020;GO:0110165;GO:0031966;GO:0019866;GO:0005743;GO:0070469GO:0008121;GO:0003674;GO:0016491;GO:0015318;GO:0015399;GO:0015453;GO:0005215;GO:0008324;GO:0003824;GO:0009055;GO:0022890;GO:0015075;GO:0022857;GO:0022804;GO:0022853;GO:0016679;GO:0015078	------	------	------	------	ENOG410XZ33	O:Posttranslational modification, protein turnover, chaperones	PF10890.10	Cyt_b-c1_8	Cytochrome b-c1 complex subunit 8	mitochondrial	2	39.2	8.5537	High
A0A4S4D5M1	A0A4S4D5M1_CAMSIUncharacterizedproteinOS=Camelliasinensisvar.sinensisOX=542762GN=TEA_006774PE=4SV=1	0.4454	-1.167	0.01608	down	yes	0	13470000	20904000	11679000	12942000	7758500	29398000	11520000	8875500	12289000	0	6141400	7739300	6406700	1547800	4961800	6.85164e+06	1.53816e+07	BP:regulation of response to stimulus;BP:regulation of signaling;BP:regulation of biological process;BP:regulation of cell communication;BP:regulation of signal transduction;BP:organic substance metabolic process;BP:biological regulation;BP:regulation of cellular process;BP:biological_process;BP:metabolic process;BP:carbohydrate derivative metabolic processMF:phosphatase regulator activity;MF:mol…	GO:0048583;GO:0023051;GO:0050789;GO:0010646;GO:0009966;GO:0071704;GO:0065007;GO:0050794;GO:0008150;GO:0008152;GO:1901135GO:0019208;GO:0003674;GO:0005488;GO:0098772;GO:0019212;GO:0019888;GO:0030234;GO:0003824;GO:0016853;GO:0097367;GO:0004864	------	------	------	------	------	------	------	------	------	cytoplasmic	4	46.7	13.017	High
A0A4S4DHF5	A0A4S4DHF5_CAMSIUncharacterizedproteinOS=Camelliasinensisvar.sinensisOX=542762GN=TEA_004573PE=4SV=1	0.4709	-1.087	0.005492	down	yes	15447000	24473000	8266200	20283000	20120000	8046600	15517000	8249000	8590300	9275000	8733000	6576800	4050200	4769300	10670000	4034300	7.08736e+06	15050225	BP:cellular biosynthetic process;BP:cellular nitrogen compound metabolic process;BP:nucleotide biosynthetic process;BP:small molecule metabolic process;BP:organic cyclic compound biosynthetic process;BP:organic cyclic compound metabolic process;BP:nucleobase-containing compound metabolic process;BP:organic substance metabolic process;BP:heterocycle biosynthetic process;BP:organic substance biosyn…	GO:0044249;GO:0034641;GO:0009165;GO:0044281;GO:1901362;GO:1901360;GO:0006139;GO:0071704;GO:0018130;GO:1901576;GO:0009987;GO:0006725;GO:0009263;GO:0009262;GO:0009117;GO:0008152;GO:0019438;GO:0034654;GO:0090407;GO:0055086;GO:0046483;GO:0044238;GO:0044271;GO:1901137;GO:1901135;GO:0009058;GO:0044237;GO:0006796;GO:0006807;GO:1901293;GO:0006793;GO:0019637;GO:0008150;GO:0006753GO:0003674;GO:0016491;GO:0…	K10808	RRM2	map00240;map00480;map00230	Pyrimidine metabolism;Glutathione metabolism;Purine metabolism	COG0208	F:Nucleotide transport and metabolism	PF00268.23	Ribonuc_red_sm	Ribonucleotide reductase, small chain	chloroplast	4	1.5	805.67	High
A0A4S4EI39	A0A4S4EI39_CAMSIUncharacterizedproteinOS=Camelliasinensisvar.sinensisOX=542762GN=TEA_014474PE=3SV=1	0.4509	-1.149	0.007503	down	yes	24709000	17742000	22941000	12831000	14101000	5810000	11335000	10521000	9764900	14180000	4047100	8101000	6828900	3442000	3343800	4393200	6.76261e+06	14998750	BP:primary metabolic process;BP:cellular macromolecule biosynthetic process;BP:cellular biosynthetic process;BP:macromolecule metabolic process;BP:cellular protein metabolic process;BP:cellular nitrogen compound biosynthetic process;BP:cellular macromolecule metabolic process;BP:cellular amide metabolic process;BP:peptide biosynthetic process;BP:organic substance metabolic process;BP:organonitrog…	GO:0044238;GO:0034645;GO:0044249;GO:0043170;GO:0044267;GO:0044271;GO:0044260;GO:0043603;GO:0043043;GO:0071704;GO:1901566;GO:1901576;GO:0009987;GO:0009058;GO:0009059;GO:0008150;GO:0008152;GO:1901564;GO:0043604;GO:0019538;GO:0034641;GO:0044237;GO:0006807;GO:0006518;GO:0006412GO:0043231;GO:0015934;GO:0022625;GO:0043226;GO:0043229;GO:0043228;GO:0043227;GO:0009536;GO:0110165;GO:0044391;GO:0009507;GO:0…	K02879	RP-L17, MRPL17, rplQ	map03010	Ribosome	COG0203	J:Translation, ribosomal structure and biogenesis	PF10674.11;PF01196.21	Ycf54;Ribosomal_L17	Protein of unknown function;Ribosomal protein L17	chloroplast	47	58.4	105.81	High
A0A4S4ELX5	A0A4S4ELX5_CAMSIUncharacterizedproteinOS=Camelliasinensisvar.sinensisOX=542762GN=TEA_027012PE=4SV=1	0.4427	-1.176	0.00328	down	yes	14395000	11911000	16241000	6537400	15059000	10985000	23213000	14045000	4438400	13540000	8271500	1536400	5292900	1372700	6505500	8794200	6218950	14048300	------	------	K07253	MIF	map00360;map00350	Phenylalanine metabolism;Tyrosine metabolism	ENOG41122MF	S:Function unknown	PF01187.20	MIF	Macrophage migration inhibitory factor	cytoplasmic	11	52.6	26.214	High
A0A4S4ESA2	A0A4S4ESA2_CAMSIUncharacterizedproteinOS=Camelliasinensisvar.sinensisOX=542762GN=TEA_028273PE=4SV=1	0.449	-1.155	0.02859	down	yes	14028000	16454000	10979000	15216000	14912000	2339400	17935000	17803000	15933000	1424300	0	3487000	3045400	1835400	1322500	16034000	6.15451e+06	13708300	BP:cellular catabolic process;BP:cellular nitrogen compound metabolic process;BP:nitrogen compound metabolic process;BP:modification-dependent macromolecule catabolic process;BP:organic cyclic compound metabolic process;BP:nucleobase-containing compound metabolic process;BP:organic substance catabolic process;BP:cellular macromolecule catabolic process;BP:cellular macromolecule metabolic process;…	GO:0044248;GO:0034641;GO:0006807;GO:0043632;GO:1901360;GO:0006139;GO:1901575;GO:0044265;GO:0044260;GO:0043161;GO:0006281;GO:0071704;GO:0006508;GO:0090304;GO:0044238;GO:0006725;GO:0009987;GO:0019941;GO:0051716;GO:0006289;GO:0006974;GO:0006950;GO:0008150;GO:0030163;GO:0008152;GO:0009056;GO:0009057;GO:0046483;GO:0051603;GO:1901564;GO:1901565;GO:0019538;GO:0010498;GO:0044237;GO:0043170;GO:0006511;GO:…	K10839	RAD23, HR23	map03420;map04141	Nucleotide excision repair;Protein processing in endoplasmic reticulum	COG5272	O:Posttranslational modification, protein turnover, chaperones	PF09280.13;PF00240.25;PF00627.33;PF11976.10	XPC-binding;ubiquitin;UBA;Rad60-SLD	XPC-binding domain;Ubiquitin family;UBA/TS-N domain;Ubiquitin-2 like Rad60 SUMO-like	cytoplasmic	14	71.4	30.833	High
A0A3G3IRF9	A0A3G3IRF9_CAMSIFarnesyldiphosphatesynthaseOS=CamelliasinensisOX=4442PE=2SV=1	0.3931	-1.347	0.002752	down	yes	21584000	21996000	15024000	15242000	16669000	3151300	8467700	11202000	9202800	6572200	6253200	6400400	3500000	2935000	5078400	4614500	5.56956e+06	14167000	BP:organic substance metabolic process;BP:primary metabolic process;BP:lipid metabolic process;BP:isoprenoid metabolic process;BP:cellular process;BP:isoprenoid biosynthetic process;BP:cellular metabolic process;BP:biosynthetic process;BP:metabolic process;BP:organic substance biosynthetic process;BP:biological_process;BP:cellular lipid metabolic process;BP:cellular biosynthetic process;BP:lipid …	GO:0071704;GO:0044238;GO:0006629;GO:0006720;GO:0009987;GO:0008299;GO:0044237;GO:0009058;GO:0008152;GO:1901576;GO:0008150;GO:0044255;GO:0044249;GO:0008610GO:0004659;GO:0003824;GO:0016765;GO:0016740;GO:0004337;GO:0003674	K00787	FDPS	map00900	Terpenoid backbone biosynthesis	COG0142	H:Coenzyme transport and metabolism	PF00348.19	polyprenyl_synt	Polyprenyl synthetase	cytoplasmic	2	28.6	10.494	High
A0A4S4D630	A0A4S4D630_CAMSIChitin-bindingtype-1domain-containingproteinOS=Camelliasinensisvar.sinensisOX=542762GN=TEA_016954PE=4SV=1	0.4404	-1.183	0.04926	down	yes	5666900	17526000	26606000	5853000	25244000	2416600	15544000	10377000	4645500	1302200	4600000	10576000	5642100	13999000	2847000	4496800	6013575	1.36542e+07	BP:amino sugar catabolic process;BP:cellular catabolic process;BP:cell wall macromolecule metabolic process;BP:nitrogen compound metabolic process;BP:aminoglycan metabolic process;BP:organic substance catabolic process;BP:cellular macromolecule catabolic process;BP:cellular macromolecule metabolic process;BP:cell wall macromolecule catabolic process;BP:organic substance metabolic process;BP:chiti…	GO:0046348;GO:0044248;GO:0044036;GO:0006807;GO:0006022;GO:1901575;GO:0044265;GO:0044260;GO:0016998;GO:0071704;GO:0006032;GO:0009987;GO:0006952;GO:0006950;GO:0008150;GO:0008152;GO:0006030;GO:1901564;GO:0009056;GO:0009057;GO:0044238;GO:0005975;GO:1901565;GO:1901136;GO:0050896;GO:0044237;GO:0043170;GO:0006040;GO:1901072;GO:1901071;GO:0006026;GO:1901135GO:0016798;GO:0003674;GO:0008061;GO:0004568;GO:0…	K01183	E3.2.1.14	map00520	Amino sugar and nucleotide sugar metabolism	COG3979	G:Carbohydrate transport and metabolism	PF00182.21	Glyco_hydro_19	Chitinase class I	vacuolar	2	4	58.993	High
A0A4S4EBH8	A0A4S4EBH8_CAMSIUncharacterizedproteinOS=Camelliasinensisvar.sinensisOX=542762GN=TEA_007826PE=4SV=1;tr|A0A4S4DM57|A0A4S4DM57_CAMSIUncharacterizedproteinOS=Camelliasinensisvar.sinensisOX=542762GN=TEA_004731PE=4SV=1;tr|A0A4S4EU33|A0A4S4EU33_CAMSIUncharacterizedproteinOS=Camelliasinensisvar.sinensisOX=542762GN=TEA_009289PE=4SV=1	0.4912	-1.026	0.0173	down	yes	13150000	11238000	14226000	10391000	15412000	7843600	9032100	8062200	15045000	8184900	1561800	10900000	1443400	2148100	2206700	2405500	5486925	1.11694e+07	BP:organonitrogen compound biosynthetic process;BP:protein localization;BP:cellular modified amino acid biosynthetic process;BP:pantothenate metabolic process;BP:carboxylic acid metabolic process;BP:organic acid biosynthetic process;BP:cellular biosynthetic process;BP:cellular nitrogen compound metabolic process;BP:nitrogen compound metabolic process;BP:small molecule metabolic process;BP:small m…	GO:1901566;GO:0008104;GO:0042398;GO:0015939;GO:0019752;GO:0016053;GO:0044249;GO:0034641;GO:0006807;GO:0044281;GO:0044283;GO:0072330;GO:1901576;GO:0071705;GO:0071704;GO:0006082;GO:0071702;GO:0033036;GO:0006767;GO:0009987;GO:0009058;GO:0006810;GO:0032787;GO:0045184;GO:0015940;GO:0006766;GO:0009110;GO:0008150;GO:0008152;GO:0043436;GO:0044271;GO:0051234;GO:0051179;GO:0043604;GO:1901564;GO:0006575;GO:…	K08507	USE1	map04130	SNARE interactions in vesicular transport	ENOG410Y7GX	U:Intracellular trafficking, secretion, and vesicular transport	PF09753.11	Use1	Membrane fusion protein Use1	cytoplasmic	6	38.1	21.592	High
A0A4S4ECX8	A0A4S4ECX8_CAMSIUncharacterizedproteinOS=Camelliasinensisvar.sinensisOX=542762GN=TEA_000744PE=4SV=1	0.4931	-1.02	0.005222	down	yes	8375000	18713000	15911000	9609000	9527500	9285900	10613000	6513000	10293000	6053100	2844700	7594400	3293900	3665900	4668400	5252400	5458225	11068425	CC:organelle membrane;CC:membrane;CC:cellular anatomical entity;CC:organelle outer membrane;CC:bounding membrane of organelle;CC:mitochondrial membrane;CC:outer membrane;CC:cellular_component;CC:mitochondrial outer membraneMF:molecular_function;MF:ion transmembrane transporter activity;MF:inorganic solute uptake transmembrane transporter activity;MF:anion transmembrane transporter activity;MF:cha…	GO:0031090;GO:0016020;GO:0110165;GO:0031968;GO:0098588;GO:0031966;GO:0019867;GO:0005575;GO:0005741GO:0003674;GO:0015075;GO:0015318;GO:0008509;GO:0015267;GO:0015103;GO:0022803;GO:0005253;GO:0005216;GO:0005215;GO:0008308;GO:0022832;GO:0022857;GO:0022836;GO:0005244	K15040	VDAC2	------	------	ENOG410ZBK1	U:Intracellular trafficking, secretion, and vesicular transport	PF01459.24	Porin_3	Eukaryotic porin	cytoplasmic	22	52	34.265	High
A0A4S4D642	A0A4S4D642_CAMSIPeptidase_M24domain-containingproteinOS=Camelliasinensisvar.sinensisOX=542762GN=TEA_005720PE=4SV=1	0.4784	-1.064	0.01822	down	yes	14747000	3501200	16074000	9330900	8547500	9161900	14544000	3818600	2552000	4619300	7958400	2480600	2505700	2569500	8078100	7380500	4.76801e+06	9.96564e+06	BP:nitrogen compound metabolic process;BP:cellular macromolecule metabolic process;BP:organic substance metabolic process;BP:cellular protein metabolic process;BP:cellular process;BP:protein initiator methionine removal;BP:cellular protein modification process;BP:macromolecule modification;BP:protein modification process;BP:biological_process;BP:metabolic process;BP:primary metabolic process;BP:o…	GO:0006807;GO:0044260;GO:0071704;GO:0044267;GO:0009987;GO:0070084;GO:0006464;GO:0043412;GO:0036211;GO:0008150;GO:0008152;GO:0044238;GO:1901564;GO:0019538;GO:0044237;GO:0043170GO:0004177;GO:0008238;GO:0003674;GO:0005488;GO:0008233;GO:0008235;GO:0008237;GO:0043169;GO:0043167;GO:0070006;GO:0046872;GO:0016787;GO:0140096;GO:0003824	K01265	map	------	------	COG0024	J:Translation, ribosomal structure and biogenesis	PF00557.26	Peptidase_M24	Metallopeptidase family M24	cytoplasmic	10	20	66.554	High
A0A4S4D0Q7	A0A4S4D0Q7_CAMSIUncharacterizedproteinOS=Camelliasinensisvar.sinensisOX=542762GN=TEA_020453PE=4SV=1	0.3341	-1.582	0.003666	down	yes	10036000	13860000	13946000	11486000	15125000	1792000	5455800	6332500	3978600	6539400	677680	3353000	5952900	616110	3356500	1594100	3.25854e+06	9.75416e+06	BP:nucleic acid metabolic process;BP:cellular nitrogen compound metabolic process;BP:nitrogen compound metabolic process;BP:organic cyclic compound metabolic process;BP:nucleobase-containing compound metabolic process;BP:organic substance metabolic process;BP:cellular process;BP:cellular aromatic compound metabolic process;BP:biological_process;BP:metabolic process;BP:heterocycle metabolic proces…	GO:0090304;GO:0034641;GO:0006807;GO:1901360;GO:0006139;GO:0071704;GO:0009987;GO:0006725;GO:0008150;GO:0008152;GO:0046483;GO:0016070;GO:0044238;GO:0044237;GO:0043170GO:0043227;GO:0005634;GO:0043226;GO:0110165;GO:0043231;GO:0043229;GO:0005575GO:0003674;GO:0005488;GO:0003676;GO:0003677;GO:1901363;GO:0003697;GO:0043565;GO:0097159;GO:0003723	------	------	------	------	ENOG410XR87	S:Function unknown	PF01997.18	Translin	Translin family	chloroplast	21	49.4	51.333	High
A0A4S4E735	A0A4S4E735_CAMSIUncharacterizedproteinOS=Camelliasinensisvar.sinensisOX=542762GN=TEA_030198PE=4SV=1	0.4656	-1.103	0.002936	down	yes	8999300	14100000	9741600	8227600	9640800	5970800	5969000	4270700	7844000	4174800	3166600	4657500	3087000	2896000	2917300	2415700	3.89486e+06	8364975	BP:GDP-mannose metabolic process;BP:cellular nitrogen compound metabolic process;BP:nitrogen compound metabolic process;BP:small molecule metabolic process;BP:organic cyclic compound metabolic process;BP:nucleobase-containing compound metabolic process;BP:organic substance metabolic process;BP:nucleotide-sugar metabolic process;BP:cellular process;BP:cellular aromatic compound metabolic process;B…	GO:0019673;GO:0034641;GO:0006807;GO:0044281;GO:1901360;GO:0006139;GO:0071704;GO:0009225;GO:0009987;GO:0006725;GO:0008150;GO:0008152;GO:0055086;GO:0046483;GO:0044238;GO:0044237;GO:1901135GO:0043226;GO:0110165;GO:0005856;GO:0043232;GO:0043229;GO:0005737;GO:0005575;GO:0043228GO:0003674;GO:0003676;GO:0008446;GO:0016829;GO:1901363;GO:0015631;GO:0008017;GO:0003824;GO:0008092;GO:0016835;GO:0016836;GO:00…	K01711	gmd, GMDS	map00520;map00051	Amino sugar and nucleotide sugar metabolism;Fructose and mannose metabolism	COG1089	M:Cell wall/membrane/envelope biogenesis	PF16363.7;PF13925.8	GDP_Man_Dehyd;Katanin_con80	GDP-mannose 4,6 dehydratase;con80 domain of Katanin	cytoplasmic	4	33.1	18.92	High
A0A4S4DDR6	A0A4S4DDR6_CAMSIUncharacterizedproteinOS=Camelliasinensisvar.sinensisOX=542762GN=TEA_030058PE=3SV=1	0.4281	-1.224	0.03147	down	yes	15247000	7315300	2866700	4411400	12834000	5377100	2398500	7953100	5097900	1673100	2071700	4129100	393750	2995600	5444700	3195300	3.12514e+06	7.30039e+06	BP:organonitrogen compound metabolic process;BP:cellular modified amino acid metabolic process;BP:cellular amide metabolic process;BP:cellular process;BP:cellular metabolic process;BP:metabolic process;BP:organic substance metabolic process;BP:cellular nitrogen compound metabolic process;BP:nitrogen compound metabolic process;BP:sulfur compound metabolic process;BP:glutathione metabolic process;B…	GO:1901564;GO:0006575;GO:0043603;GO:0009987;GO:0044237;GO:0008152;GO:0071704;GO:0034641;GO:0006807;GO:0006790;GO:0006749;GO:0008150;GO:0006518	K00799	GST, gst	map00480	Glutathione metabolism	ENOG410XSIX	O:Posttranslational modification, protein turnover, chaperones	PF02798.22;PF13417.8;PF13409.8;PF13410.8;PF00043.27	GST_N;GST_N_3;GST_N_2;GST_C_2;GST_C	Glutathione S-transferase, N-terminal domain;Glutathione S-transferase, N-terminal domain;Glutathione S-transferase, N-terminal domain;Glutathione S-transferase, C-terminal domain;Glutathione S-transferase, C-terminal domain	cytoplasmic	2	7.7	37.411	High
A0A4S4EBU8	A0A4S4EBU8_CAMSITPR_REGIONdomain-containingproteinOS=Camelliasinensisvar.sinensisOX=542762GN=TEA_029722PE=4SV=1	0.4025	-1.313	0.03269	down	yes	6178000	7755600	7349900	6696500	19060000	5275200	2713000	3920400	3662700	5840300	1668400	4308500	2107500	2890200	1740900	1507900	2965800	7368575	BP:porphyrin-containing compound metabolic process;BP:porphyrin-containing compound biosynthetic process;BP:cellular biosynthetic process;BP:cellular nitrogen compound metabolic process;BP:nitrogen compound metabolic process;BP:organic cyclic compound biosynthetic process;BP:organic substance biosynthetic process;BP:chlorophyll metabolic process;BP:chlorophyll biosynthetic process;BP:pigment meta…	GO:0006778;GO:0006779;GO:0044249;GO:0034641;GO:0006807;GO:1901362;GO:1901576;GO:0015994;GO:0015995;GO:0042440;GO:0071704;GO:0033014;GO:0033013;GO:1901360;GO:0018130;GO:0009987;GO:0006725;GO:0009058;GO:0008150;GO:0008152;GO:0044271;GO:0046148;GO:0046483;GO:1901564;GO:1901566;GO:0044237;GO:0019438GO:0031224;GO:0016021;GO:0110165;GO:0005575GO:0003674;GO:0005198	------	------	------	------	ENOG4111KCW	S:Function unknown	PF13424.8;PF00515.30;PF13176.8	TPR_12;TPR_1;TPR_7	Tetratricopeptide repeat;Tetratricopeptide repeat;Tetratricopeptide repeat	mitochondrial	4	11.8	37.979	High
A0A4S4ERR5	A0A4S4ERR5_CAMSIUncharacterizedproteinOS=Camelliasinensisvar.sinensisOX=542762GN=TEA_027424PE=4SV=1	0.3885	-1.364	0.01462	down	yes	5635100	13292000	5271700	5047100	11227000	4450000	2572300	3456700	3341700	1871600	1741000	2850100	4410900	2182500	950720	2446900	2.47443e+06	6.36899e+06	MF:catalytic activity;MF:transferase activity;MF:molecular_function;MF:transferase activity, transferring glycosyl groups;MF:UDP-glycosyltransferase activity	GO:0003824;GO:0016740;GO:0003674;GO:0016757;GO:0008194	------	------	------	------	COG1819	S:Function unknown	PF00201.20	UDPGT	UDP-glucoronosyl and UDP-glucosyl transferase	cytoplasmic	3	19	14.594	High
A0A4S4ECJ1	A0A4S4ECJ1_CAMSIProteinkinasedomain-containingproteinOS=Camelliasinensisvar.sinensisOX=542762GN=TEA_022771PE=4SV=1	0.4405	-1.183	0.006074	down	yes	6831700	7058500	7397800	4949000	5854300	3443900	3915000	0	5134200	1069100	1723100	1093300	1322400	883630	6327600	2305500	2.48235e+06	5.63574e+06	BP:phosphorylation;BP:nucleic acid metabolic process;BP:cellular nitrogen compound metabolic process;BP:nitrogen compound metabolic process;BP:ncRNA metabolic process;BP:tRNA processing;BP:organic cyclic compound metabolic process;BP:cellular protein metabolic process;BP:cellular macromolecule metabolic process;BP:organic substance metabolic process;BP:protein phosphorylation;BP:ncRNA processing;…	GO:0016310;GO:0090304;GO:0034641;GO:0006807;GO:0034660;GO:0008033;GO:1901360;GO:0044267;GO:0044260;GO:0071704;GO:0006468;GO:0034470;GO:0006139;GO:0009987;GO:0006725;GO:0006464;GO:0043412;GO:0036211;GO:0008150;GO:0008152;GO:0046483;GO:0016070;GO:0044238;GO:1901564;GO:0019538;GO:0044237;GO:0043170;GO:0006399;GO:0006796;GO:0006793;GO:0006396;GO:0070525GO:0043227;GO:0005634;GO:0110165;GO:0032991;GO:0…	K08851	TP53RK, PRPK, BUD32	------	------	COG3642	T:Signal transduction mechanisms	PF00069.27;PF07714.19;PF01636.25;PF06293.16;PF01163.24;PF03109.18	Pkinase;PK_Tyr_Ser-Thr;APH;Kdo;RIO1;ABC1	Protein kinase domain;Protein tyrosine and serine/threonine kinase;Phosphotransferase enzyme family;Lipopolysaccharide kinase;RIO1 family;ABC1 atypical kinase-like domain	cytoplasmic	4	63.8	9.2212	High
A0A4S4D6I0	A0A4S4D6I0_CAMSILRRNT_2domain-containingproteinOS=Camelliasinensisvar.sinensisOX=542762GN=TEA_002348PE=4SV=1	0.3189	-1.649	0.0211	down	yes	5240900	15617000	5907500	7222300	2262800	6535600	3878600	2186100	3010900	5152800	1015500	652760	1100900	1984900	1786700	875810	1.94753e+06	6106350	BP:carboxylic acid metabolic process;BP:cellular biosynthetic process;BP:nitrogen compound metabolic process;BP:small molecule metabolic process;BP:small molecule biosynthetic process;BP:serine family amino acid metabolic process;BP:organic substance biosynthetic process;BP:L-serine metabolic process;BP:cellular amino acid metabolic process;BP:organic substance metabolic process;BP:alpha-amino ac…	GO:0019752;GO:0044249;GO:0006807;GO:0044281;GO:0044283;GO:0009069;GO:1901576;GO:0006563;GO:0006520;GO:0071704;GO:1901605;GO:1901607;GO:0000096;GO:0008652;GO:0000097;GO:0009987;GO:0009058;GO:0008150;GO:0008152;GO:0043436;GO:0009070;GO:0044238;GO:1901564;GO:1901566;GO:0006082;GO:0044272;GO:0046394;GO:0016053;GO:0044237;GO:0006534;GO:0006535;GO:0019344;GO:0006790GO:0003674;GO:0016765;GO:0016829;GO:0…	K01738	cysK	map00270;map00920	Cysteine and methionine metabolism;Sulfur metabolism	COG0031	S:Function unknown	PF08263.14	LRRNT_2	Leucine rich repeat N-terminal domain	cytoplasmic	15	57.5	33.486	High
A0A4S4ELD8	A0A4S4ELD8_CAMSIUncharacterizedproteinOS=Camelliasinensisvar.sinensisOX=542762GN=TEA_015720PE=4SV=1	0.4969	-1.009	0.02006	down	yes	5974100	4916400	10494000	4829300	4494700	2547000	5816700	2022800	4590100	3343100	1766700	2475800	2286900	2722800	1232100	2001500	2552375	5136875	BP:regulation of metabolic process;BP:regulation of macromolecule metabolic process;BP:regulation of biological process;BP:biological regulation;BP:biological_process;BP:regulation of gene expressionCC:cytoplasm;CC:cytosol;CC:cellular_component;CC:cellular anatomical entityMF:molecular_function;MF:organic cyclic compound binding;MF:heterocyclic compound binding;MF:RNA binding;MF:nucleic acid bind…	GO:0019222;GO:0060255;GO:0050789;GO:0065007;GO:0008150;GO:0010468GO:0005737;GO:0005829;GO:0005575;GO:0110165GO:0003674;GO:0097159;GO:1901363;GO:0003723;GO:0003676;GO:0003729;GO:0005488	K13210	FUBP	------	------	ENOG410XZYE	T:Signal transduction mechanisms	PF00013.31;PF13083.8;PF07650.19	KH_1;KH_4;KH_2	KH domain;KH domain;KH domain	cytoplasmic	20	44.9	44.997	High
A0A4S4DEY7	A0A4S4DEY7_CAMSIADH_zinc_Ndomain-containingproteinOS=Camelliasinensisvar.sinensisOX=542762GN=TEA_028190PE=4SV=1;tr|A0A4S4DRR7|A0A4S4DRR7_CAMSIADH_zinc_Ndomain-containingproteinOS=Camelliasinensisvar.sinensisOX=542762GN=TEA_025473PE=4SV=1	0.1963	-2.349	0.04586	down	yes	4427800	13303000	13739000	2132100	0	1239900	2110600	0	0	2416300	1092900	333910	586520	666330	1316900	2049500	1.20891e+06	6.15873e+06	MF:oxidoreductase activity;MF:cation binding;MF:transition metal ion binding;MF:ion binding;MF:catalytic activity;MF:molecular_function;MF:binding;MF:metal ion binding;MF:zinc ion binding	GO:0016491;GO:0043169;GO:0046914;GO:0043167;GO:0003824;GO:0003674;GO:0005488;GO:0046872;GO:0008270	K18857	ADH1	map00620;map00010;map00592;map00071;map00350	Pyruvate metabolism;Glycolysis / Gluconeogenesis;alpha-Linolenic acid metabolism;Fatty acid degradation;Tyrosine metabolism	------	------	PF00107.28;PF16912.7	ADH_zinc_N;Glu_dehyd_C	Zinc-binding dehydrogenase;Glucose dehydrogenase C-terminus	cytoplasmic	16	55	36.123	High
A0A4S4EUZ0	A0A4S4EUZ0_CAMSIGlutaredoxindomain-containingproteinOS=Camelliasinensisvar.sinensisOX=542762GN=TEA_003832PE=3SV=1	0.4602	-1.12	0.01337	down	yes	5715300	5855500	8399500	5318300	6547300	1247200	1954700	5132800	3502900	1334700	1274400	4508200	3663400	1355400	1667400	1178700	2.31064e+06	5021325	BP:fatty acid biosynthetic process;BP:fatty acid metabolic process;BP:unsaturated fatty acid biosynthetic process;BP:carboxylic acid metabolic process;BP:cellular biosynthetic process;BP:nitrogen compound metabolic process;BP:small molecule metabolic process;BP:small molecule biosynthetic process;BP:icosanoid biosynthetic process;BP:monocarboxylic acid biosynthetic process;BP:organic substance me…	GO:0006633;GO:0006631;GO:0006636;GO:0019752;GO:0044249;GO:0006807;GO:0044281;GO:0044283;GO:0046456;GO:0072330;GO:0071704;GO:0006749;GO:0006575;GO:0006629;GO:1901576;GO:0009987;GO:0032787;GO:0001516;GO:0009058;GO:0008150;GO:0008152;GO:0043436;GO:0044255;GO:0008610;GO:0044238;GO:1901564;GO:0006082;GO:0046394;GO:0016053;GO:0044237;GO:0046457;GO:0006690;GO:0006693;GO:0006692;GO:0006790;GO:0043603;GO:…	K05309	PTGES2	map00590	Arachidonic acid metabolism	ENOG410XS2X	I:Lipid transport and metabolism	PF13417.8;PF00462.26;PF13409.8;PF17172.6	GST_N_3;Glutaredoxin;GST_N_2;GST_N_4	Glutathione S-transferase, N-terminal domain;Glutaredoxin;Glutathione S-transferase, N-terminal domain;Glutathione S-transferase N-terminal domain	cytoplasmic	3	34.6	16.574	High
A0A4S4DTQ4	A0A4S4DTQ4_CAMSIUncharacterizedproteinOS=Camelliasinensisvar.sinensisOX=542762GN=TEA_007272PE=4SV=1	0.441	-1.181	0.003504	down	yes	7862800	3455800	6048400	4826000	7027300	2052200	4309900	3032200	3512300	2126600	2224900	2761800	2003900	2122400	766500	1511300	2.12871e+06	4826825	BP:nucleic acid metabolic process;BP:nitrogen compound metabolic process;BP:ncRNA metabolic process;BP:cellular component organization or biogenesis;BP:nucleobase-containing compound metabolic process;BP:organic cyclic compound metabolic process;BP:ribosome biogenesis;BP:organic substance metabolic process;BP:rRNA processing;BP:ribonucleoprotein complex biogenesis;BP:heterocycle metabolic process…	GO:0090304;GO:0006807;GO:0034660;GO:0071840;GO:0006139;GO:1901360;GO:0042254;GO:0071704;GO:0006364;GO:0022613;GO:0046483;GO:0034470;GO:0009987;GO:0006725;GO:0008150;GO:0008152;GO:0016070;GO:0044238;GO:0016072;GO:0034641;GO:0044237;GO:0043170;GO:0044085;GO:0006396GO:0043229;GO:0043227;GO:0043226;GO:0009536;GO:0110165;GO:0009507;GO:0043231;GO:0005575GO:0044877;GO:0005488;GO:0043024;GO:0043021;GO:00…	K02834	rbfA	------	------	COG0858	J:Translation, ribosomal structure and biogenesis	PF02033.20	RBFA	Ribosome-binding factor A	cytoplasmic	6	16.4	57.069	High
A0A4S4EDU2	A0A4S4EDU2_CAMSIUspdomain-containingproteinOS=Camelliasinensisvar.sinensisOX=542762GN=TEA_002003PE=4SV=1	0.4491	-1.155	0.01993	down	yes	919360	5678300	8725900	5076800	5816700	1349400	3950000	4877300	3176300	2927600	2202900	2760600	270520	1268700	1648200	2090600	2.04318e+06	4549220	MF:hydrolase activity;MF:molecular_function;MF:catalytic activity	GO:0016787;GO:0003674;GO:0003824	------	------	------	------	COG0589	M:Cell wall/membrane/envelope biogenesis	PF00582.28	Usp	Universal stress protein family	cytoplasmic	6	76.5	9.0894	High
A0A4S4F216	A0A4S4F216_CAMSIUncharacterizedproteinOS=Camelliasinensisvar.sinensisOX=542762GN=TEA_026190PE=4SV=1	0.4483	-1.157	0.009172	down	yes	5956500	5190100	5379700	5096400	5931700	1986000	1779100	2562400	4291700	2070000	831770	1895100	2405100	729270	2472100	493440	1898560	4.23524e+06	MF:cation binding;MF:monooxygenase activity;MF:heme binding;MF:transition metal ion binding;MF:tetrapyrrole binding;MF:organic cyclic compound binding;MF:oxidoreductase activity, acting on paired donors, with incorporation or reduction of molecular oxygen;MF:ion binding;MF:catalytic activity;MF:molecular_function;MF:binding;MF:iron ion binding;MF:metal ion binding;MF:heterocyclic compound binding…	GO:0043169;GO:0004497;GO:0020037;GO:0046914;GO:0046906;GO:0097159;GO:0016705;GO:0043167;GO:0003824;GO:0003674;GO:0005488;GO:0005506;GO:0046872;GO:1901363;GO:0016491	K24543	CYP97B3	------	------	COG2124	S:Function unknown	PF00067.24	p450	Cytochrome P450	mitochondrial	7	25.1	37.825	High
A0A4S4D534	A0A4S4D534_CAMSIRWDdomain-containingproteinOS=Camelliasinensisvar.sinensisOX=542762GN=TEA_029197PE=4SV=1	0.1845	-2.438	0.03332	down	yes	0	10046000	5313500	6466500	517630	4168300	0	4190800	1805100	0	0	392940	0	0	1340800	238330	944292	5.11712e+06	BP:primary metabolic process;BP:cellular biosynthetic process;BP:cellular nitrogen compound metabolic process;BP:nitrogen compound metabolic process;BP:cellular macromolecule biosynthetic process;BP:cellular protein metabolic process;BP:cellular macromolecule metabolic process;BP:peptide biosynthetic process;BP:organic substance metabolic process;BP:cytoplasmic translation;BP:organic substance bi…	GO:0044238;GO:0044249;GO:0034641;GO:0006807;GO:0034645;GO:0044267;GO:0044260;GO:0043043;GO:0071704;GO:0002181;GO:1901576;GO:0009987;GO:0009058;GO:0009059;GO:0008150;GO:0008152;GO:0044271;GO:0043604;GO:1901564;GO:1901566;GO:0043603;GO:0019538;GO:0044237;GO:0043170;GO:0006518;GO:0006412GO:0005844;GO:0032991;GO:1990904;GO:0005575	------	------	------	------	ENOG410XT0M	S:Function unknown	PF05773.24	RWD	RWD domain	ER	22	72.5	26.312	High
A0A4S4DW64	A0A4S4DW64_CAMSIUncharacterizedproteinOS=Camelliasinensisvar.sinensisOX=542762GN=TEA_001884PE=3SV=1	0.426	-1.231	0.03894	down	yes	2560300	8534700	7063800	5335400	3650700	1526700	2144300	946420	3068800	1383800	1067400	1727900	1483000	1481600	1044100	2275400	1691500	3970290	BP:ornithine metabolic process;BP:carboxylic acid metabolic process;BP:cellular biosynthetic process;BP:nitrogen compound metabolic process;BP:small molecule metabolic process;BP:glutamine family amino acid metabolic process;BP:organic substance biosynthetic process;BP:cellular amino acid metabolic process;BP:arginine biosynthetic process;BP:arginine metabolic process;BP:organic substance metabol…	GO:0006591;GO:0019752;GO:0044249;GO:0006807;GO:0044281;GO:0009064;GO:1901576;GO:0006520;GO:0006526;GO:0006525;GO:0071704;GO:1901605;GO:0008652;GO:0009987;GO:0009058;GO:0008150;GO:0008152;GO:0043436;GO:0042450;GO:0044238;GO:1901564;GO:1901566;GO:0006082;GO:0046394;GO:0016053;GO:0044237;GO:1901607;GO:0044283;GO:0009084GO:0005737;GO:0009532;GO:0009570;GO:0110165;GO:0005829;GO:0005575GO:0004056;GO:00…	K01755	argH, ASL	map00220;map00250	Arginine biosynthesis;Alanine, aspartate and glutamate metabolism	COG0165	E:Amino acid transport and metabolism	PF00206.22;PF14698.8	Lyase_1;ASL_C2	Lyase;Argininosuccinate lyase C-terminal	chloroplast	22	51	58.604	High
A0A4S4F3A2	A0A4S4F3A2_CAMSIUncharacterizedproteinOS=Camelliasinensisvar.sinensisOX=542762GN=TEA_017515PE=4SV=1	0.4438	-1.172	0.001579	down	yes	5309200	5481700	4990900	3583600	4460600	2245500	2856000	2264100	0	2853200	1308200	2000300	1438000	1646200	1598900	1267000	1.73026e+06	3898950	CC:integral component of membrane;CC:cellular_component;CC:intrinsic component of membrane;CC:cellular anatomical entityMF:catalytic activity;MF:transferase activity;MF:molecular_function;MF:transferase activity, transferring glycosyl groups	GO:0016021;GO:0005575;GO:0031224;GO:0110165GO:0003824;GO:0016740;GO:0003674;GO:0016757	------	------	------	------	ENOG410YRJG	S:Function unknown	PF04646.14;PF02434.18	DUF604;Fringe	Protein of unknown function, DUF604;Fringe-like	Golgi apparatus	2	8.1	63.138	High
A0A4S4CXC1	A0A4S4CXC1_CAMSIUncharacterizedproteinOS=Camelliasinensisvar.sinensisOX=542762GN=TEA_004370PE=4SV=1	0.4972	-1.008	0.00054	down	yes	4556000	4902700	4183400	3690400	4847900	2262700	2996700	2269100	2336300	2166500	1901000	2406000	1735000	1787700	1327900	1110000	1846300	3.71361e+06	------	------	K02180	BUB3	------	------	ENOG410XRBG	S:Function unknown	PF00400.34	WD40	WD domain, G-beta repeat	chloroplast	6	16.6	45.718	High
A0A4S4DPR9	A0A4S4DPR9_CAMSIUncharacterizedproteinOS=Camelliasinensisvar.sinensisOX=542762GN=TEA_012886PE=4SV=1	0.4847	-1.045	0.01075	down	yes	2194600	4735400	4523100	2850900	6924300	1735100	2126200	4371100	2348300	2507500	1284800	1825800	1681300	1280000	1558200	1793300	1784900	3.68259e+06	BP:cellular process;BP:biological_process;BP:metabolic process;BP:cellular metabolic compound salvage;BP:cellular metabolic process;BP:photorespirationCC:intracellular organelle;CC:membrane-bounded organelle;CC:organelle;CC:cytoplasm;CC:plastid;CC:cellular anatomical entity;CC:chloroplast;CC:intracellular membrane-bounded organelle;CC:cellular_componentMF:molecular_function;MF:transferase activit…	GO:0009987;GO:0008150;GO:0008152;GO:0043094;GO:0044237;GO:0009853GO:0043229;GO:0043227;GO:0043226;GO:0005737;GO:0009536;GO:0110165;GO:0009507;GO:0043231;GO:0005575GO:0003674;GO:0016740;GO:0016787;GO:0016301;GO:0003824;GO:0016773;GO:0008887;GO:0016772	K15918	GLYK	map00630;map00561;map00260	Glyoxylate and dicarboxylate metabolism;Glycerolipid metabolism;Glycine, serine and threonine metabolism	COG4240	G:Carbohydrate transport and metabolism	------	------	------	cytoplasmic	11	18.9	82.858	High
A0A4S4D1K6	A0A4S4D1K6_CAMSIUncharacterizedproteinOS=Camelliasinensisvar.sinensisOX=542762GN=TEA_015053PE=4SV=1;tr|A0A4S4E714|A0A4S4E714_CAMSIUncharacterizedproteinOS=Camelliasinensisvar.sinensisOX=542762GN=TEA_025756PE=4SV=1	0.4278	-1.225	0.03493	down	yes	1169400	4326100	5479900	7468000	3824100	3816100	3587500	789180	0	628460	385320	447500	2667300	1847800	1834100	3592300	1.62897e+06	3807535	BP:nitrogen compound metabolic process;BP:organic substance metabolic process;BP:proteolysis;BP:biological_process;BP:metabolic process;BP:protein processing;BP:primary metabolic process;BP:organonitrogen compound metabolic process;BP:protein maturation;BP:protein autoprocessing;BP:macromolecule metabolic process;BP:protein metabolic processCC:cytoplasm;CC:cellular anatomical entity;CC:cellular_c…	GO:0006807;GO:0071704;GO:0006508;GO:0008150;GO:0008152;GO:0016485;GO:0044238;GO:1901564;GO:0051604;GO:0016540;GO:0043170;GO:0019538GO:0005737;GO:0110165;GO:0005575GO:0003674;GO:0008233;GO:0070003;GO:0004067;GO:0016787;GO:0008242;GO:0140096;GO:0003824;GO:0008798;GO:0016810;GO:0016811	K13051	ASRGL1, iaaA	map00460;map00250	Cyanoamino acid metabolism;Alanine, aspartate and glutamate metabolism	COG1446	J:Translation, ribosomal structure and biogenesis	PF01112.20	Asparaginase_2	Asparaginase	cytoplasmic	9	87.3	11.501	High
A0A4S4DG02	A0A4S4DG02_CAMSISATase_Ndomain-containingproteinOS=Camelliasinensisvar.sinensisOX=542762GN=TEA_008249PE=4SV=1;tr|A0A4S4DG07|A0A4S4DG07_CAMSIUncharacterizedproteinOS=Camelliasinensisvar.sinensisOX=542762GN=TEA_008244PE=4SV=1	0.4478	-1.159	0.007489	down	yes	3793800	4265500	4804700	4731500	3573800	3719100	751640	0	2959000	2204600	2100500	0	447880	380680	1497500	1891100	1640180	3.66286e+06	BP:carboxylic acid metabolic process;BP:cellular biosynthetic process;BP:nitrogen compound metabolic process;BP:small molecule metabolic process;BP:small molecule biosynthetic process;BP:movement in host environment;BP:serine family amino acid metabolic process;BP:transport of virus in multicellular host;BP:cysteine metabolic process;BP:L-serine metabolic process;BP:cellular amino acid metabolic …	GO:0019752;GO:0044249;GO:0006807;GO:0044281;GO:0044283;GO:0052126;GO:0009069;GO:0046739;GO:0006534;GO:0006563;GO:0006520;GO:0044419;GO:0071704;GO:0006810;GO:0046794;GO:0051704;GO:0008652;GO:1901605;GO:0000096;GO:1901576;GO:0000097;GO:0009987;GO:0044766;GO:0009058;GO:0046740;GO:0008150;GO:0008152;GO:0043436;GO:0051701;GO:0051234;GO:0009070;GO:0051179;GO:0044000;GO:1902579;GO:0044238;GO:1901564;GO:…	------	------	------	------	ENOG4111ZI0	S:Function unknown	------	------	------	cytoplasmic	15	57	30.919	High
A0A4S4E7K6	A0A4S4E7K6_CAMSIUncharacterizedproteinOS=Camelliasinensisvar.sinensisOX=542762GN=TEA_012055PE=3SV=1	0.3855	-1.375	0.03461	down	yes	2314100	0	5687900	0	0	2730000	0	3861200	0	781450	1746700	0	2971800	125470	1406100	0	1406304	3648300	MF:anion binding;MF:flavin adenine dinucleotide binding;MF:organic cyclic compound binding;MF:oxidoreductase activity, acting on the CH-CH group of donors;MF:nucleotide binding;MF:small molecule binding;MF:catalytic activity;MF:molecular_function;MF:binding;MF:acyl-CoA dehydrogenase activity;MF:ion binding;MF:heterocyclic compound binding;MF:nucleoside phosphate binding;MF:oxidoreductase activity	GO:0043168;GO:0050660;GO:0097159;GO:0016627;GO:0000166;GO:0036094;GO:0003824;GO:0003674;GO:0005488;GO:0003995;GO:0043167;GO:1901363;GO:1901265;GO:0016491	K00232	E1.3.3.6, ACOX1, ACOX3	map00640;map00592;map01040;map00071;map04146;map00410	Propanoate metabolism;alpha-Linolenic acid metabolism;Biosynthesis of unsaturated fatty acids;Fatty acid degradation;Peroxisome;beta-Alanine metabolism	COG1960	I:Lipid transport and metabolism	PF00441.26;PF02770.21;PF02771.18	Acyl-CoA_dh_1;Acyl-CoA_dh_M;Acyl-CoA_dh_N	Acyl-CoA dehydrogenase, C-terminal domain;Acyl-CoA dehydrogenase, middle domain;Acyl-CoA dehydrogenase, N-terminal domain	peroxisomal	3	12.5	29.436	High
A0A4S4EW99	A0A4S4EW99_CAMSIPP28domain-containingproteinOS=Camelliasinensisvar.sinensisOX=542762GN=TEA_003879PE=4SV=1	0.4009	-1.319	0.01292	down	yes	0	6130000	4875100	3874500	1809000	2971100	1869800	0	0	0	1771100	1598100	1494000	905550	1221900	1641200	1.43864e+06	3588250	CC:cellular_component;CC:cytosol;CC:cellular anatomical entity	GO:0005575;GO:0005829;GO:0110165	------	------	------	------	ENOG4111T3A	S:Function unknown	PF10252.11	PP28	Casein kinase substrate phosphoprotein PP28	extracellular	4	14	40.954	High
A0A4S4EA75	A0A4S4EA75_CAMSIUncharacterizedproteinOS=Camelliasinensisvar.sinensisOX=542762GN=TEA_012131PE=4SV=1	0.4903	-1.028	0.003394	down	yes	3121500	4511200	2804600	3308600	4385500	1389700	2190100	4528200	2656000	2315200	1410300	1131900	2214900	761960	1282100	1092200	1608070	3279925	BP:establishment of protein localization to membrane;BP:cotranslational protein targeting to membrane;BP:protein targeting to membrane;BP:SRP-dependent cotranslational protein targeting to membrane;BP:protein localization;BP:establishment of protein localization to organelle;BP:protein localization to endoplasmic reticulum;BP:cellular macromolecule localization;BP:intracellular protein transport;…	GO:0090150;GO:0006613;GO:0006612;GO:0006614;GO:0008104;GO:0072594;GO:0070972;GO:0070727;GO:0006886;GO:0071705;GO:0071702;GO:0033036;GO:0034613;GO:0009987;GO:0072599;GO:0006810;GO:0006605;GO:0045184;GO:0033365;GO:0008150;GO:0072657;GO:0051649;GO:0051668;GO:0051234;GO:0051179;GO:0051641;GO:0046907;GO:0045047;GO:0015031GO:0005786;GO:0032991;GO:1990904;GO:0005575;GO:0048500GO:0003674;GO:0044877;GO:00…	K03107	SRP68	map03060	Protein export	ENOG410XPW1	U:Intracellular trafficking, secretion, and vesicular transport	PF16969.7	SRP68	RNA-binding signal recognition particle 68	ER	18	70.3	31.521	High
A0A4V3WM77	A0A4V3WM77_CAMSIElongationfactor1-alphaOS=Camelliasinensisvar.sinensisOX=542762GN=TEA_014825PE=3SV=1	0.3607	-1.471	0.03588	down	yes	0	5471600	7362000	590930	3467400	824180	4629400	2216600	0	1107700	1438100	713730	1468400	1595200	1310000	1227000	1.26573e+06	3.50887e+06	BP:primary metabolic process;BP:metabolic process;BP:cellular biosynthetic process;BP:cellular nitrogen compound metabolic process;BP:nitrogen compound metabolic process;BP:cellular macromolecule biosynthetic process;BP:organic substance biosynthetic process;BP:cellular macromolecule metabolic process;BP:peptide biosynthetic process;BP:organic substance metabolic process;BP:cellular process;BP:ce…	GO:0044238;GO:0008152;GO:0044249;GO:0034641;GO:0006807;GO:0034645;GO:1901576;GO:0044260;GO:0043043;GO:0071704;GO:0009987;GO:0044267;GO:0009058;GO:0009059;GO:0008150;GO:0044271;GO:0006518;GO:0043604;GO:1901564;GO:0043603;GO:1901566;GO:0019538;GO:0044237;GO:0043170;GO:0006414;GO:0006412GO:0035639;GO:0003674;GO:0005488;GO:0019001;GO:1901363;GO:1901265;GO:0043168;GO:0032561;GO:0097367;GO:0000166;GO:0…	K03231	EEF1A	map03013	Nucleocytoplasmic transport	COG5256	J:Translation, ribosomal structure and biogenesis	PF00009.29;PF03143.19;PF03144.27	GTP_EFTU;GTP_EFTU_D3;GTP_EFTU_D2	Elongation factor Tu GTP binding domain;Elongation factor Tu C-terminal domain;Elongation factor Tu domain 2	cytoplasmic	3	12.5	30.791	High
A0A4S4DFQ8	A0A4S4DFQ8_CAMSIUncharacterizedproteinOS=Camelliasinensisvar.sinensisOX=542762GN=TEA_023893PE=4SV=1	0.4774	-1.067	0.03751	down	yes	4818000	2467500	0	0	3322500	0	2293700	0	0	1265900	1836200	2105900	0	0	0	950810	1.5397e+06	3225425	BP:organonitrogen compound metabolic process;BP:cellular modified amino acid metabolic process;BP:cellular amide metabolic process;BP:organic substance metabolic process;BP:cellular process;BP:cellular nitrogen compound metabolic process;BP:cellular metabolic process;BP:metabolic process;BP:nitrogen compound metabolic process;BP:biological_process;BP:glutathione metabolic process;BP:sulfur compou…	GO:1901564;GO:0006575;GO:0043603;GO:0071704;GO:0009987;GO:0034641;GO:0044237;GO:0008152;GO:0006807;GO:0008150;GO:0006749;GO:0006790;GO:0006518GO:0003824;GO:0016740;GO:0003674	K00799	GST, gst	map00480	Glutathione metabolism	ENOG410XSIX	S:Function unknown	PF02798.22;PF13417.8;PF13409.8;PF00043.27;PF13410.8	GST_N;GST_N_3;GST_N_2;GST_C;GST_C_2	Glutathione S-transferase, N-terminal domain;Glutathione S-transferase, N-terminal domain;Glutathione S-transferase, N-terminal domain;Glutathione S-transferase, C-terminal domain;Glutathione S-transferase, C-terminal domain	cytoplasmic	7	46.7	18.016	High
A0A4S4ERQ3	A0A4S4ERQ3_CAMSIABhydrolase-1domain-containingproteinOS=Camelliasinensisvar.sinensisOX=542762GN=TEA_012839PE=4SV=1	0.4389	-1.188	0.01179	down	yes	3433300	3677200	5457500	4100500	2539800	216490	4552600	1579400	1308900	2344300	1666600	1511700	1321700	824010	1230100	1010400	1.40221e+06	3.1946e+06	CC:intracellular membrane-bounded organelle;CC:vacuole;CC:cytosol;CC:cellular_component;CC:intracellular organelle;CC:membrane-bounded organelle;CC:organelle;CC:cellular anatomical entityMF:hydrolase activity;MF:catalytic activity, acting on a protein;MF:catalytic activity;MF:molecular_function;MF:peptidase activity	GO:0043231;GO:0005773;GO:0005829;GO:0005575;GO:0043229;GO:0043227;GO:0043226;GO:0110165GO:0016787;GO:0140096;GO:0003824;GO:0003674;GO:0008233	------	------	------	------	COG0596	S:Function unknown	PF00561.22	Abhydrolase_1	alpha/beta hydrolase fold	chloroplast	7	52.6	17.137	High
A0A286QXV1	A0A286QXV1_CAMSIPhenylalanineammonia-lyaseOS=CamelliasinensisOX=4442GN=PALbPE=2SV=1;tr|A0A4S4EEN9|A0A4S4EEN9_CAMSIPhenylalanineammonia-lyaseOS=Camelliasinensisvar.sinensisOX=542762GN=TEA_002834PE=3SV=1	0.3677	-1.443	0.0108	down	yes	2466000	6274100	0	4289000	3946000	2195900	809190	2999100	2465800	1355200	2097300	714760	482840	103270	570900	1866900	1.20712e+06	3.28276e+06	BP:cellular amino acid metabolic process;BP:carboxylic acid metabolic process;BP:cellular amino acid catabolic process;BP:cellular biosynthetic process;BP:nitrogen compound metabolic process;BP:small molecule catabolic process;BP:small molecule biosynthetic process;BP:organic cyclic compound biosynthetic process;BP:monocarboxylic acid biosynthetic process;BP:organic cyclic compound metabolic proc…	GO:0006520;GO:0019752;GO:0009063;GO:0044249;GO:0006807;GO:0044282;GO:0044283;GO:1901362;GO:0072330;GO:1901360;GO:0009074;GO:1901576;GO:1902221;GO:0044550;GO:0009698;GO:0042537;GO:0009800;GO:0009803;GO:0009699;GO:0071704;GO:0044248;GO:1901361;GO:1901605;GO:1901606;GO:0009987;GO:1902222;GO:0019748;GO:0006725;GO:1901575;GO:0032787;GO:0009058;GO:0008150;GO:0008152;GO:0043436;GO:0009056;GO:0009072;GO:…	K10775	PAL	map00940;map00360	Phenylpropanoid biosynthesis;Phenylalanine metabolism	COG2986	E:Amino acid transport and metabolism	PF00221.21	Lyase_aromatic	Aromatic amino acid lyase	cytoplasmic	24	64.8	27.99	High
A0A3G5FMM9	A0A3G5FMM9_CAMSIUbiquinoloxidaseOS=CamelliasinensisOX=4442PE=3SV=1;tr|A0A4S4DIW4|A0A4S4DIW4_CAMSIUbiquinoloxidaseOS=Camelliasinensisvar.sinensisOX=542762GN=TEA_002789PE=3SV=1;tr|A0A4S4DKF6|A0A4S4DKF6_CAMSIUbiquinoloxidaseOS=Camelliasinensisvar.sinensisOX=542762GN=TEA_020878PE=3SV=1;tr|A0A3G5FMM3|A0A3G5FMM3_CAMSIUbiquinoloxidaseOS=CamelliasinensisOX=4442PE=3SV=1	0.4324	-1.21	0.000408	down	yes	3334800	4384400	3304800	3079500	2635600	2451700	3020100	1808000	935480	2617700	574990	1131600	2236100	848780	1130900	911310	1.29836e+06	3.00236e+06	CC:integral component of membrane;CC:cellular_component;CC:intrinsic component of membrane;CC:respiratory chain;CC:cellular anatomical entityMF:oxidoreductase activity;MF:cation binding;MF:oxidoreductase activity, acting on diphenols and related substances as donors;MF:alternative oxidase activity;MF:ubiquino;MF:ion binding;MF:catalytic activity;MF:molecular_function;MF:metal ion binding;MF:oxido…	GO:0016021;GO:0005575;GO:0031224;GO:0070469;GO:0110165GO:0016491;GO:0043169;GO:0016679;GO:0009916;GO:0102721;GO:0043167;GO:0003824;GO:0003674;GO:0046872;GO:0016682;GO:0005488	K17893	AOX1, AOX2	------	------	ENOG410YFEH	S:Function unknown	PF01786.19	AOX	Alternative oxidase	mitochondrial	5	60.4	10.324	High
A0A4V3WJA5	A0A4V3WJA5_CAMSIPeroxidaseOS=Camelliasinensisvar.sinensisOX=542762GN=TEA_010171PE=3SV=1;tr|A0A4S4DDS6|A0A4S4DDS6_CAMSIPeroxidaseOS=Camelliasinensisvar.sinensisOX=542762GN=TEA_027347PE=3SV=1	0.3884	-1.364	0.03575	down	yes	0	4562500	1077100	3440800	3149100	1579800	1168600	6391400	2103400	0	625200	1185900	1015500	520980	2210600	637320	1.18556e+06	3.05276e+06	BP:cellular catabolic process;BP:hydrogen peroxide catabolic process;BP:hydrogen peroxide metabolic process;BP:cellular process;BP:reactive oxygen species metabolic process;BP:response to stress;BP:biological_process;BP:metabolic process;BP:catabolic process;BP:response to oxidative stress;BP:response to stimulus;BP:cellular metabolic processCC:intrinsic component of membrane;CC:integral componen…	GO:0044248;GO:0042744;GO:0042743;GO:0009987;GO:0072593;GO:0006950;GO:0008150;GO:0008152;GO:0009056;GO:0006979;GO:0050896;GO:0044237GO:0031224;GO:0016021;GO:0110165;GO:0005575;GO:0005576GO:0005488;GO:1901363;GO:0016491;GO:0043169;GO:0043167;GO:0046872;GO:0020037;GO:0016209;GO:0003824;GO:0016684;GO:0046906;GO:0097159;GO:0003674;GO:0004601	K00430	E1.11.1.7	map00940	Phenylpropanoid biosynthesis	ENOG410YETZ	G:Carbohydrate transport and metabolism	PF00141.25	peroxidase	Peroxidase	chloroplast	7	39.1	20.444	High
A0A4S4DDT3	A0A4S4DDT3_CAMSISETdomain-containingproteinOS=Camelliasinensisvar.sinensisOX=542762GN=TEA_022237PE=4SV=1	7.169	2.842	4.3e-05	up	yes	0	635120	436030	314840	435080	754900	0	0	0	0	2331300	4495500	4334100	4537300	2785900	3677700	3.69363e+06	515194	BP:protein methylation;BP:peptidyl-lysine monomethylation;BP:peptidyl-lysine methylation;BP:protein alkylation;BP:nitrogen compound metabolic process;BP:cellular protein metabolic process;BP:cellular macromolecule metabolic process;BP:peptidyl-amino acid modification;BP:organic substance metabolic process;BP:methylation;BP:cellular process;BP:cellular protein modification process;BP:macromolecule…	GO:0006479;GO:0018026;GO:0018022;GO:0008213;GO:0006807;GO:0044267;GO:0044260;GO:0018193;GO:0071704;GO:0032259;GO:0009987;GO:0006464;GO:0043412;GO:0036211;GO:0043414;GO:0008152;GO:0044238;GO:1901564;GO:0018205;GO:0044237;GO:0043170;GO:0019538;GO:0008150GO:0016278;GO:0016279;GO:0003674;GO:0008168;GO:0016740;GO:0016741;GO:0008757;GO:0140096;GO:0003824;GO:0008170;GO:0008276	------	------	------	------	ENOG410Y7DR	S:Function unknown	PF09273.13;PF00856.30	Rubis-subs-bind;SET	Rubisco LSMT substrate-binding;SET domain	cytoplasmic	5	21.1	40.554	High
A0A4S4DS89	A0A4S4DS89_CAMSIUncharacterizedproteinOS=Camelliasinensisvar.sinensisOX=542762GN=TEA_021337PE=3SV=1	0.4649	-1.105	0.002325	down	yes	3925900	3671600	3832800	2824600	3303000	1227100	1726300	2239800	560980	1411900	1279800	2108100	1434400	1573700	485820	1722200	1.32211e+06	2.84389e+06	BP:'de novo' L-methionine biosynthetic process;BP:carboxylic acid metabolic process;BP:L-methionine biosynthetic process;BP:cellular biosynthetic process;BP:nitrogen compound metabolic process;BP:small molecule metabolic process;BP:small molecule biosynthetic process;BP:serine family amino acid metabolic process;BP:homocysteine metabolic process;BP:cellular amino acid metabolic process;BP:organic…	GO:0071266;GO:0019752;GO:0071265;GO:0044249;GO:0006807;GO:0044281;GO:0044283;GO:0009069;GO:0050667;GO:0006520;GO:0071704;GO:0019343;GO:0008652;GO:0009092;GO:0000097;GO:0000096;GO:1901576;GO:0009987;GO:0009058;GO:0008150;GO:0008152;GO:0043436;GO:0009070;GO:0044238;GO:1901564;GO:1901566;GO:0006082;GO:0044272;GO:0046394;GO:1901605;GO:0006555;GO:0016053;GO:0044237;GO:0006534;GO:0019346;GO:0019344;GO:…	K01760	metC	map00450;map00270	Selenocompound metabolism;Cysteine and methionine metabolism	COG0626	E:Amino acid transport and metabolism	PF01053.22;PF00155.23;PF00266.21	Cys_Met_Meta_PP;Aminotran_1_2;Aminotran_5	Cys/Met metabolism PLP-dependent enzyme;Aminotransferase class I and II;Aminotransferase class-V	chloroplast	7	9.2	71.869	High
A0A4S4DRJ8	A0A4S4DRJ8_CAMSIUncharacterizedproteinOS=Camelliasinensisvar.sinensisOX=542762GN=TEA_000820PE=4SV=1	0.4194	-1.254	0.04673	down	yes	3830300	2986000	1212400	3369400	4678900	289430	1769000	3339800	528370	3745900	480190	311530	1750000	525840	0	539160	1.12586e+06	2.6844e+06	BP:protein localization;BP:protein localization to endoplasmic reticulum exit site;BP:protein localization to endoplasmic reticulum;BP:ER to Golgi vesicle-mediated transport;BP:cellular macromolecule localization;BP:nitrogen compound transport;BP:organic substance transport;BP:macromolecule localization;BP:cellular process;BP:Golgi vesicle transport;BP:transport;BP:establishment of protein locali…	GO:0008104;GO:0070973;GO:0070972;GO:0006888;GO:0070727;GO:0071705;GO:0071702;GO:0033036;GO:0009987;GO:0048193;GO:0006810;GO:0045184;GO:0033365;GO:0008150;GO:0051649;GO:0051234;GO:0051179;GO:0034613;GO:0051641;GO:0016192;GO:0046907;GO:0015031;GO:0006886GO:0005789;GO:0031224;GO:0031090;GO:0016021;GO:0016020;GO:0110165;GO:0005575	K14009	BCAP31, BAP31	map04141	Protein processing in endoplasmic reticulum	COG5374	U:Intracellular trafficking, secretion, and vesicular transport	PF18035.3;PF17675.3	Bap31_Bap29_C;APG6_N	Bap31/Bap29 cytoplasmic coiled-coil domain;Apg6 coiled-coil region	plasma membrane	6	45.5	22.651	High
A0A4S4D061	A0A4S4D061_CAMSIABhydrolase-1domain-containingproteinOS=Camelliasinensisvar.sinensisOX=542762GN=TEA_023519PE=4SV=1	0.4541	-1.139	0.006528	down	yes	777930	3473500	3903800	3323300	2947600	1768200	2851700	1327400	983960	2127300	942900	1202000	1719400	656500	906340	713350	1.15647e+06	2.54668e+06	BP:primary metabolic process;BP:cellular biosynthetic process;BP:cellular macromolecule biosynthetic process;BP:cellular protein metabolic process;BP:cellular macromolecule metabolic process;BP:peptide biosynthetic process;BP:organic substance metabolic process;BP:organonitrogen compound biosynthetic process;BP:organic substance biosynthetic process;BP:cellular process;BP:biosynthetic process;BP:…	GO:0044238;GO:0044249;GO:0034645;GO:0044267;GO:0044260;GO:0043043;GO:0071704;GO:1901566;GO:1901576;GO:0009987;GO:0009058;GO:0009059;GO:0008150;GO:0008152;GO:0044271;GO:0043604;GO:1901564;GO:0019538;GO:0034641;GO:0044237;GO:0043170;GO:0006807;GO:0043603;GO:0006518;GO:0006412GO:0043229;GO:0043228;GO:0043227;GO:0043226;GO:0005739;GO:0110165;GO:0043231;GO:0005840;GO:0043232;GO:0005575GO:0035639;GO:19…	------	------	------	------	COG0596	S:Function unknown	PF12697.9;PF00561.22	Abhydrolase_6;Abhydrolase_1	Alpha/beta hydrolase family;alpha/beta hydrolase fold	mitochondrial	5	32.5	17.328	High
A0A494WL10	A0A494WL10_CAMSIAlcoholdehydrogenase5OS=CamelliasinensisOX=4442PE=2SV=1;tr|A0A4V3WJV6|A0A4V3WJV6_CAMSIUncharacterizedproteinOS=Camelliasinensisvar.sinensisOX=542762GN=TEA_029527PE=4SV=1	0.3548	-1.495	0.03293	down	yes	0	3958100	0	0	4162000	488330	3414000	1487100	445300	0	722280	1268800	896390	1772800	0	646740	958718	2701906	MF:catalytic activity;MF:molecular_function;MF:oxidoreductase activity	GO:0003824;GO:0003674;GO:0016491	K19825	DBR	------	------	COG2130	C:Energy production and conversion	PF16884.7;PF00107.28;PF13602.8	ADH_N_2;ADH_zinc_N;ADH_zinc_N_2	N-terminal domain of oxidoreductase;Zinc-binding dehydrogenase;Zinc-binding dehydrogenase	peroxisomal	10	30.4	41.359	High
A0A4S4D990	A0A4S4D990_CAMSIUncharacterizedproteinOS=Camelliasinensisvar.sinensisOX=542762GN=TEA_004366PE=4SV=1	0.4588	-1.124	0.02231	down	yes	3789600	3935800	2530300	3787400	1590200	431260	2686700	787210	1602900	817640	1292300	1378700	695530	1769600	583990	823940	1120575	2.44231e+06	------	------	------	------	------	------	------	------	PF13041.8;PF01535.22;PF12854.9;PF13812.8;PF17177.6;PF14559.8	PPR_2;PPR;PPR_1;PPR_3;PPR_long;TPR_19	PPR repeat family;PPR repeat;PPR repeat;Pentatricopeptide repeat domain;Pentacotripeptide-repeat region of PRORP;Tetratricopeptide repeat	mitochondrial	77	48.8	182.33	High
J9VC95	J9VC95_9ERICSqualenesynthase(Fragment)OS=CamelliaoleiferaOX=385388PE=2SV=1;tr|L0HR50|L0HR50_9ERICSqualenesynthaseOS=CamelliaoleiferaOX=385388PE=2SV=1;tr|A0A2Z5HTT9|A0A2Z5HTT9_CAMSISqualenesynthaseOS=CamelliasinensisOX=4442GN=SQSPE=2SV=1	0.4022	-1.314	0.002088	down	yes	2043400	5008800	2280100	2823800	2320400	1648600	2461700	1672000	758330	420980	952190	1470300	1086000	961980	923310	1574600	1.01846e+06	2532350	BP:organic substance biosynthetic process;BP:phosphate-containing compound metabolic process;BP:organic substance metabolic process;BP:farnesyl diphosphate metabolic process;BP:phospholipid metabolic process;BP:lipid metabolic process;BP:terpenoid metabolic process;BP:isoprenoid metabolic process;BP:cellular process;BP:biosynthetic process;BP:biological_process;BP:metabolic process;BP:cellular li…	GO:1901576;GO:0006796;GO:0071704;GO:0045338;GO:0006644;GO:0006629;GO:0006721;GO:0006720;GO:0009987;GO:0009058;GO:0008150;GO:0008152;GO:0044255;GO:0008610;GO:0044238;GO:0044237;GO:0006793;GO:0019637GO:0005789;GO:0031224;GO:0031090;GO:0016021;GO:0016020;GO:0110165;GO:0005575GO:0003674;GO:0051996;GO:0004659;GO:0016765;GO:0016740;GO:0003824;GO:0004310;GO:0004311	K00801	FDFT1	map00909;map00100	Sesquiterpenoid and triterpenoid biosynthesis;Steroid biosynthesis	COG1562	U:Intracellular trafficking, secretion, and vesicular transport	PF00494.21	SQS_PSY	Squalene/phytoene synthase	chloroplast	71	66.7	99.277	High
A0A4S4E5I6	A0A4S4E5I6_CAMSIUncharacterizedproteinOS=Camelliasinensisvar.sinensisOX=542762GN=TEA_015831PE=4SV=1	0.374	-1.419	0.03851	down	yes	2185200	4798000	3195700	3409300	4441300	1430100	384240	730910	1439900	0	0	973790	742430	745050	577560	1292500	961872	2.57184e+06	MF:transferase activity, transferring phosphorus-containing groups;MF:transferase activity;MF:kinase activity;MF:molecular_function;MF:catalytic activity	GO:0016772;GO:0016740;GO:0016301;GO:0003674;GO:0003824	K00894	ETNK, EKI	map00564	Glycerophospholipid metabolism	COG0510	M:Cell wall/membrane/envelope biogenesis	PF01633.22;PF01636.25	Choline_kinase;APH	Choline/ethanolamine kinase;Phosphotransferase enzyme family	cytoplasmic	5	28.9	13.733	High
A0A4S4D5E0	A0A4S4D5E0_CAMSIUncharacterizedproteinOS=Camelliasinensisvar.sinensisOX=542762GN=TEA_007594PE=4SV=1	0.3881	-1.365	0.0173	down	yes	1343500	3493500	2536900	2955500	4373300	0	882140	1978100	1366800	0	699970	1852200	1162500	285110	475600	0	973697	2.50899e+06	CC:integral component of membrane;CC:cellular_component;CC:intrinsic component of membrane;CC:cellular anatomical entityMF:binding;MF:cation binding;MF:isomerase activity;MF:transition metal ion binding;MF:organic cyclic compound binding;MF:ion binding;MF:catalytic activity;MF:molecular_function;MF:nucleic acid binding;MF:metal ion binding;MF:heterocyclic compound binding;MF:zinc ion binding	GO:0016021;GO:0005575;GO:0031224;GO:0110165GO:0005488;GO:0043169;GO:0016853;GO:0046914;GO:0097159;GO:0043167;GO:0003824;GO:0003674;GO:0003676;GO:0046872;GO:1901363;GO:0008270	K07517	ECI1_2	map00071	Fatty acid degradation	ENOG410YFAM	S:Function unknown	PF00378.22	ECH_1	Enoyl-CoA hydratase/isomerase	peroxisomal	10	42.5	36.093	High
A0A4S4DZM6	A0A4S4DZM6_CAMSIAAAdomain-containingproteinOS=Camelliasinensisvar.sinensisOX=542762GN=TEA_003505PE=3SV=1	0.4665	-1.1	0.008588	down	yes	3600900	3972200	2385700	1519400	2040300	1370900	2337700	1275300	2322100	919740	1060000	696970	883070	933590	1240900	575470	1078980	2312800	CC:integral component of membrane;CC:intrinsic component of membrane;CC:cellular_component;CC:cellular anatomical entityMF:ATP-dependent peptidase activity;MF:endopeptidase activity;MF:purine ribonucleoside triphosphate binding;MF:molecular_function;MF:binding;MF:peptidase activity;MF:ion binding;MF:heterocyclic compound binding;MF:metallopeptidase activity;MF:anion binding;MF:nucleotide binding;…	GO:0016021;GO:0031224;GO:0005575;GO:0110165GO:0004176;GO:0004175;GO:0035639;GO:0003674;GO:0005488;GO:0008233;GO:0043167;GO:1901363;GO:0008237;GO:0043168;GO:0000166;GO:0017076;GO:0005524;GO:0016787;GO:0004222;GO:0140096;GO:1901265;GO:0036094;GO:0003824;GO:0030554;GO:0097367;GO:0097159;GO:0032559;GO:0032555;GO:0032553	------	------	------	------	COG0465	J:Translation, ribosomal structure and biogenesis	PF00004.31;PF17862.3;PF05496.14	AAA;AAA_lid_3;RuvB_N	ATPase family associated with various cellular activities;AAA+ lid domain;Holliday junction DNA helicase RuvB P-loop domain	cytoplasmic	17	41.7	53.803	High
A0A4S4DN65	A0A4S4DN65_CAMSIUncharacterizedproteinOS=Camelliasinensisvar.sinensisOX=542762GN=TEA_024077PE=4SV=1	0.4238	-1.239	0.01322	down	yes	2200400	3361500	3743500	1165200	1537800	2068500	3505800	1117400	2002700	1179600	883100	1550600	964710	268250	0	84818	990540	2.33751e+06	CC:integral component of membrane;CC:cellular_component;CC:intrinsic component of membrane;CC:cellular anatomical entityMF:binding;MF:organic cyclic compound binding;MF:molecular_function;MF:nucleic acid binding;MF:heterocyclic compound binding;MF:RNA binding	GO:0016021;GO:0005575;GO:0031224;GO:0110165GO:0005488;GO:0097159;GO:0003674;GO:0003676;GO:1901363;GO:0003723	K13161	HNRNPR	------	------	ENOG410XTJ5	S:Function unknown	PF00076.24;PF16842.7;PF16367.7	RRM_1;RRM_occluded;RRM_7	RNA recognition motif.;Occluded RNA-recognition motif;RNA recognition motif	Golgi apparatus	10	23.3	55.225	High
A0A4S4DG39	A0A4S4DG39_CAMSIUncharacterizedproteinOS=Camelliasinensisvar.sinensisOX=542762GN=TEA_023718PE=3SV=1	0.4688	-1.093	0.007616	down	yes	3447300	3516500	2149500	2140100	1757200	2314500	914470	1462000	1514300	923950	1046800	962430	299130	979330	0	1534800	1.03725e+06	2.2127e+06	BP:plant-type cell wall organization;BP:cell wall organization or biogenesis;BP:cellular process;BP:cellular component organization;BP:cell wall organization;BP:external encapsulating structure organization;BP:cellular component organization or biogenesis;BP:biological_process;BP:plant-type cell wall organization or biogenesisCC:cell wall;CC:external encapsulating structure;CC:cellular_component;…	GO:0009664;GO:0071554;GO:0009987;GO:0016043;GO:0071555;GO:0045229;GO:0071840;GO:0008150;GO:0071669GO:0005618;GO:0030312;GO:0005575;GO:0005576;GO:0016020;GO:0110165	------	------	------	------	ENOG410YCCE	G:Carbohydrate transport and metabolism	PF01357.23;PF03330.20	Expansin_C;DPBB_1	Expansin C-terminal domain;Lytic transglycolase	plasma membrane	6	21.8	51.428	High
A0A4S4ERS1	A0A4S4ERS1_CAMSIPPM-typephosphatasedomain-containingproteinOS=Camelliasinensisvar.sinensisOX=542762GN=TEA_027439PE=4SV=1	0.412	-1.279	0.0281	down	yes	1446600	2652900	5501600	2048600	2080300	1042800	994230	2367500	336110	807310	650900	621980	2155700	824430	946570	1128500	933938	2.26682e+06	BP:fatty acid biosynthetic process;BP:fatty acid metabolic process;BP:carboxylic acid metabolic process;BP:cellular biosynthetic process;BP:small molecule metabolic process;BP:small molecule biosynthetic process;BP:monocarboxylic acid biosynthetic process;BP:organic substance biosynthetic process;BP:organic substance metabolic process;BP:lipid metabolic process;BP:cellular process;BP:monocarboxyl…	GO:0006633;GO:0006631;GO:0019752;GO:0044249;GO:0044281;GO:0044283;GO:0072330;GO:1901576;GO:0071704;GO:0006629;GO:0009987;GO:0032787;GO:0009058;GO:0008150;GO:0008152;GO:0043436;GO:0044255;GO:0008610;GO:0044238;GO:0006082;GO:0046394;GO:0016053;GO:0044237GO:0043229;GO:0043227;GO:0009532;GO:0009570;GO:0005739;GO:0043226;GO:0110165;GO:0043231;GO:0005575GO:0016791;GO:0016417;GO:0042578;GO:0003674;GO:00…	K00645	fabD, MCAT, MCT1	map00061	Fatty acid biosynthesis	COG0331	I:Lipid transport and metabolism	PF00698.23	Acyl_transf_1	Acyl transferase domain	chloroplast	22	55.8	49.735	High
A0A4S4EQV9	A0A4S4EQV9_CAMSIEndoglucanaseOS=Camelliasinensisvar.sinensisOX=542762GN=TEA_018077PE=3SV=1	2.141	1.098	0.02517	up	yes	138900	725010	1312900	1188800	993350	1231500	1081100	1105000	1179300	2714000	1264000	1525900	4494700	2165300	2537400	768700	2.08116e+06	972070	BP:cellulose metabolic process;BP:cellulose catabolic process;BP:cellular catabolic process;BP:glucan catabolic process;BP:glucan metabolic process;BP:cellular polysaccharide catabolic process;BP:cellular polysaccharide metabolic process;BP:cellular carbohydrate metabolic process;BP:cellular macromolecule metabolic process;BP:cellular carbohydrate catabolic process;BP:organic substance metabolic …	GO:0030243;GO:0030245;GO:0044248;GO:0009251;GO:0044042;GO:0044247;GO:0044264;GO:0044262;GO:0044260;GO:0044275;GO:0071704;GO:0006073;GO:0009987;GO:1901575;GO:0000272;GO:0008150;GO:0008152;GO:0009056;GO:0009057;GO:0051273;GO:0044238;GO:0005975;GO:0051275;GO:0005976;GO:0016052;GO:0044237;GO:0043170GO:0031224;GO:0016021;GO:0110165;GO:0005575GO:0016798;GO:0003674;GO:0016787;GO:0008810;GO:0003824;GO:00…	------	------	------	------	ENOG410XPC9	G:Carbohydrate transport and metabolism	PF00759.21	Glyco_hydro_9	Glycosyl hydrolase family 9	Golgi apparatus	13	52.6	37.684	High
A0A4S4E6Y7	A0A4S4E6Y7_CAMSIWD_REPEATS_REGIONdomain-containingproteinOS=Camelliasinensisvar.sinensisOX=542762GN=TEA_021043PE=4SV=1	0.4585	-1.125	0.03855	down	yes	1493000	3166300	4381000	922600	979830	2295100	1321500	1092500	1176700	1771900	740160	918120	638610	414250	804990	712160	897111	1.95648e+06	BP:metabolic process;BP:nucleic acid metabolic process;BP:cellular nitrogen compound metabolic process;BP:nitrogen compound metabolic process;BP:cellular metabolic process;BP:organic cyclic compound metabolic process;BP:nucleobase-containing compound metabolic process;BP:organic substance metabolic process;BP:RNA splicing;BP:mRNA metabolic process;BP:cellular process;BP:cellular aromatic compound…	GO:0008152;GO:0090304;GO:0034641;GO:0006807;GO:0044237;GO:1901360;GO:0006139;GO:0071704;GO:0008380;GO:0016071;GO:0009987;GO:0006725;GO:0000375;GO:0000377;GO:0008150;GO:0046483;GO:0016070;GO:0044238;GO:0000398;GO:0043170;GO:0006396;GO:0006397GO:0080008;GO:1902494;GO:0071013;GO:1990234;GO:0031461;GO:0032991;GO:0005575;GO:1990904;GO:0000151;GO:0005681;GO:0000974	K12862	PLRG1, PRL1, PRP46	map03040	Spliceosome	ENOG410XQV9	A:RNA processing and modification	PF00400.34	WD40	WD domain, G-beta repeat	nuclear	11	32.9	36.958	High
A0A4S4EI25	A0A4S4EI25_CAMSIUncharacterizedproteinOS=Camelliasinensisvar.sinensisOX=542762GN=TEA_029682PE=3SV=1	0.3999	-1.322	0.0433	down	yes	5058500	2639500	2456300	1219600	2151200	1563000	549330	531130	1844700	1138100	822670	734320	566040	531830	429450	399200	808289	2021070	MF:oxidoreductase activity, acting on CH-OH group of donors;MF:oxidoreductase activity, acting on the CH-OH group of donors, NAD or NADP as acceptor;MF:NAD binding;MF:nucleotide binding;MF:small molecule binding;MF:catalytic activity;MF:molecular_function;MF:binding;MF:organic cyclic compound binding;MF:heterocyclic compound binding;MF:nucleoside phosphate binding;MF:oxidoreductase activity	GO:0016614;GO:0016616;GO:0051287;GO:0000166;GO:0036094;GO:0003824;GO:0003674;GO:0005488;GO:0097159;GO:1901363;GO:1901265;GO:0016491	K15919	HPR2_3	map00630;map00260	Glyoxylate and dicarboxylate metabolism;Glycine, serine and threonine metabolism	COG1052	C:Energy production and conversion	PF02826.21;PF00389.32	2-Hacid_dh_C;2-Hacid_dh	D-isomer specific 2-hydroxyacid dehydrogenase, NAD binding domain;D-isomer specific 2-hydroxyacid dehydrogenase, catalytic domain	cytoplasmic	25	41.9	83.422	High
A0A4S4E619	A0A4S4E619_CAMSIzf-Tim10_DDPdomain-containingproteinOS=Camelliasinensisvar.sinensisOX=542762GN=TEA_005514PE=3SV=1	0.3993	-1.324	0.002341	down	yes	1942100	3080000	1982000	2953400	1886300	1285500	608140	2160200	1429800	1384600	406610	944860	737280	585070	392420	466830	793434	1987205	BP:protein localization;BP:establishment of protein localization to mitochondrion;BP:membrane organization;BP:chaperone-mediated protein transport;BP:inner mitochondrial membrane organization;BP:mitochondrial membrane organization;BP:mitochondrion organization;BP:protein insertion into mitochondrial membrane;BP:protein insertion into membrane;BP:intracellular protein transport;BP:cellular compone…	GO:0008104;GO:0072655;GO:0061024;GO:0072321;GO:0007007;GO:0007006;GO:0007005;GO:0051204;GO:0051205;GO:0006886;GO:0016043;GO:0071705;GO:0071840;GO:0071702;GO:0033036;GO:0051668;GO:0006810;GO:0072594;GO:0009987;GO:0045184;GO:0033365;GO:0045039;GO:0072657;GO:0051649;GO:0006839;GO:0051234;GO:0051179;GO:0034613;GO:0051641;GO:0006996;GO:0070585;GO:0046907;GO:0090151;GO:0090150;GO:0070727;GO:0015031;GO:…	K17781	TIM13	------	------	ENOG41124YI	O:Posttranslational modification, protein turnover, chaperones	PF02953.17	zf-Tim10_DDP	Tim10/DDP family zinc finger	Golgi apparatus	7	60.8	17.085	High
A0A4S4DLS2	A0A4S4DLS2_CAMSIUncharacterizedproteinOS=Camelliasinensisvar.sinensisOX=542762GN=TEA_006748PE=4SV=1	0.4553	-1.135	0.01222	down	yes	1828200	2686700	3303800	2952200	1537300	989750	1205400	653730	1121700	714500	453860	777280	691810	1263800	1096500	782160	862701	1894635	BP:regulation of hydrolase activity;BP:positive regulation of GTPase activity;BP:positive regulation of hydrolase activity;BP:regulation of GTPase activity;BP:regulation of catalytic activity;BP:biological_process;BP:positive regulation of molecular function;BP:biological regulation;BP:regulation of molecular function;BP:positive regulation of catalytic activityMF:enzyme regulator activity;MF:GTP…	GO:0051336;GO:0043547;GO:0051345;GO:0043087;GO:0050790;GO:0008150;GO:0044093;GO:0065007;GO:0065009;GO:0043085GO:0030234;GO:0005096;GO:0030695;GO:0003674;GO:0098772;GO:0060589	------	------	------	------	ENOG41122WA	U:Intracellular trafficking, secretion, and vesicular transport	PF01412.20	ArfGap	Putative GTPase activating protein for Arf	cytoplasmic	4	22	24.791	High
A0A4S4D9S8	A0A4S4D9S8_CAMSIUncharacterizedproteinOS=Camelliasinensisvar.sinensisOX=542762GN=TEA_017106PE=4SV=1	0.4311	-1.214	0.008532	down	yes	968230	3279500	1933500	2969000	1305600	690660	1668900	2321900	1116000	1393000	395240	1137500	908450	441140	510450	623590	815671	1.89216e+06	BP:protein localization;BP:organelle disassembly;BP:cellular catabolic process;BP:nitrogen compound metabolic process;BP:nucleophagy;BP:mitochondrion organization;BP:cellular protein metabolic process;BP:cellular macromolecule metabolic process;BP:cellular macromolecule localization;BP:cellular component organization;BP:organic substance metabolic process;BP:cellular component organization or bio…	GO:0008104;GO:1903008;GO:0044248;GO:0006807;GO:0044804;GO:0007005;GO:0044267;GO:0044260;GO:0070727;GO:0016043;GO:0071704;GO:0071840;GO:0033036;GO:0006996;GO:0034613;GO:0061726;GO:0006914;GO:0009987;GO:0006464;GO:0034497;GO:0043412;GO:0036211;GO:0008150;GO:0008152;GO:0009056;GO:0051179;GO:0051641;GO:0006497;GO:0044238;GO:1901564;GO:0000422;GO:0019538;GO:0044237;GO:0043170;GO:0061919;GO:0022411GO:0…	K22991	WDR45, WIPI4, WIPI3	------	------	ENOG410XQZ6	S:Function unknown	PF00400.34;PF12894.9	WD40;ANAPC4_WD40	WD domain, G-beta repeat;Anaphase-promoting complex subunit 4 WD40 domain	nuclear	31	45.4	99.38	High
A0A4S4EYK6	A0A4S4EYK6_CAMSIUncharacterizedproteinOS=Camelliasinensisvar.sinensisOX=542762GN=TEA_020855PE=4SV=1	0.4501	-1.152	0.00342	down	yes	2104400	2754300	1830600	2043900	1297700	1192700	1511000	1508900	1495200	1329700	187280	1532300	369240	438070	949240	110370	801425	1.78044e+06	MF:organic cyclic compound binding;MF:molecular_function;MF:binding;MF:nucleic acid binding;MF:heterocyclic compound binding;MF:RNA binding	GO:0097159;GO:0003674;GO:0005488;GO:0003676;GO:1901363;GO:0003723	------	------	------	------	ENOG410YDW8	S:Function unknown	PF01985.23	CRS1_YhbY	CRS1 / YhbY	chloroplast	5	10.1	60.898	High
A0A4S4DAP2	A0A4S4DAP2_CAMSIUncharacterizedproteinOS=Camelliasinensisvar.sinensisOX=542762GN=TEA_027880PE=4SV=1	0.4042	-1.307	0.01845	down	yes	1774400	3208900	1272800	1297200	2603000	0	679970	1698600	1071100	394770	1201000	1030700	332530	0	0	312780	723813	1.7907e+06	BP:cellular component assembly;BP:spliceosomal complex assembly;BP:macromolecular complex subunit organization;BP:nucleic acid metabolic process;BP:cellular nitrogen compound metabolic process;BP:nitrogen compound metabolic process;BP:cellular metabolic process;BP:cellular macromolecular complex assembly;BP:cellular component organization or biogenesis;BP:ribonucleoprotein complex subunit organiz…	GO:0022607;GO:0000245;GO:0043933;GO:0090304;GO:0034641;GO:0006807;GO:0044237;GO:0034622;GO:0071840;GO:0071826;GO:0016071;GO:0016043;GO:0065003;GO:0071704;GO:0022618;GO:1901360;GO:0008380;GO:0006139;GO:0009987;GO:0006725;GO:0000375;GO:0000377;GO:0008150;GO:0008152;GO:0046483;GO:0016070;GO:0044238;GO:0000398;GO:0043170;GO:0006396;GO:0006397GO:0071007;GO:0005575;GO:1902494;GO:0071013;GO:0071014;GO:0…	K12869	CRN, CRNKL1, CLF1, SYF3	map03040	Spliceosome	ENOG410XQJF	A:RNA processing and modification	PF02184.18;PF05843.16;PF13431.8	HAT;Suf;TPR_17	HAT;Suppressor of forked protein;Tetratricopeptide repeat	nuclear	10	40.1	41.655	High
A0A4S4E945	A0A4S4E945_CAMSIS4RNA-bindingdomain-containingproteinOS=Camelliasinensisvar.sinensisOX=542762GN=TEA_019207PE=4SV=1;tr|A0A4S4ES55|A0A4S4ES55_CAMSIS4RNA-bindingdomain-containingproteinOS=Camelliasinensisvar.sinensisOX=542762GN=TEA_019060PE=4SV=1	0.496	-1.012	0.0101	down	yes	1963400	1735700	1081500	1901400	1861400	0	617330	1001600	871720	897610	469990	945260	0	0	659590	476470	720107	1.45176e+06	BP:nucleic acid metabolic process;BP:cellular nitrogen compound metabolic process;BP:nitrogen compound metabolic process;BP:ncRNA metabolic process;BP:macromolecule metabolic process;BP:organic cyclic compound metabolic process;BP:nucleobase-containing compound metabolic process;BP:organic substance metabolic process;BP:rRNA processing;BP:ncRNA processing;BP:cellular process;BP:cellular aromatic …	GO:0090304;GO:0034641;GO:0006807;GO:0034660;GO:0043170;GO:1901360;GO:0006139;GO:0071704;GO:0006364;GO:0034470;GO:0009987;GO:0006725;GO:0008150;GO:0008152;GO:0046483;GO:0016070;GO:0044238;GO:0016072;GO:0044237;GO:0006396GO:0032040;GO:0022627;GO:0030684;GO:0015935;GO:0110165;GO:0034457;GO:0044391;GO:0032991;GO:0005840;GO:0043232;GO:1990904;GO:0043229;GO:0005575;GO:0043228;GO:0043226GO:0003674;GO:00…	K14560	IMP3	map03008	Ribosome biogenesis in eukaryotes	COG0522	F:Nucleotide transport and metabolism	PF01479.27	S4	S4 domain	chloroplast	11	88.9	13.509	High
A0A4S4CZK0	A0A4S4CZK0_CAMSIUncharacterizedproteinOS=Camelliasinensisvar.sinensisOX=542762GN=TEA_007078PE=3SV=1	0.4853	-1.043	0.01945	down	yes	0	1445900	1634900	2225400	899390	1913600	421430	1466600	741830	356580	704290	1750100	656820	244090	628530	468600	693855	1.4296e+06	MF:catalytic activity;MF:oxidoreductase activity, acting on the aldehyde or oxo group of donors;MF:molecular_function;MF:oxidoreductase activity, acting on the aldehyde or oxo group of donors, NAD or NADP as acceptor;MF:oxidoreductase activity	GO:0003824;GO:0016903;GO:0003674;GO:0016620;GO:0016491	K12355	REF1	map00940	Phenylpropanoid biosynthesis	COG1012	Q:Secondary metabolites biosynthesis, transport and catabolism	PF00171.24	Aldedh	Aldehyde dehydrogenase family	vacuolar	4	21	30.95	High
A0A4S4D483	A0A4S4D483_CAMSIUncharacterizedproteinOS=Camelliasinensisvar.sinensisOX=542762GN=TEA_025545PE=4SV=1	0.4787	-1.063	0.01597	down	yes	1930100	1326800	2008000	0	1148000	1015200	786250	1828300	1573700	1114100	169130	1293500	431270	354720	347140	210680	686780	1.43466e+06	BP:porphyrin-containing compound metabolic process;BP:nitrogen compound metabolic process;BP:photosynthesis;BP:organic cyclic compound metabolic process;BP:heme oxidation;BP:pigment metabolic process;BP:organic substance metabolic process;BP:tetrapyrrole metabolic process;BP:heme metabolic process;BP:cellular process;BP:cellular aromatic compound metabolic process;BP:biological_process;BP:metabol…	GO:0006778;GO:0006807;GO:0015979;GO:1901360;GO:0006788;GO:0042440;GO:0071704;GO:0033013;GO:0042168;GO:0009987;GO:0006725;GO:0008150;GO:0008152;GO:0046483;GO:1901564;GO:0044237GO:0043229;GO:0043227;GO:0043226;GO:0009507;GO:0110165;GO:0009536;GO:0043231;GO:0005575GO:0004497;GO:0004392;GO:0003674;GO:0016491;GO:0016705;GO:0003824;GO:0016712	K21480	HO, pbsA1, hmuO	map00860	Porphyrin and chlorophyll metabolism	COG5398	P:Inorganic ion transport and metabolism	PF11317.10;PF01126.22	DUF3119;Heme_oxygenase	Protein of unknown function;Heme oxygenase	chloroplast	2	9.2	29.121	High
A0A4S4E784	A0A4S4E784_CAMSIUncharacterizedproteinOS=Camelliasinensisvar.sinensisOX=542762GN=TEA_001741PE=4SV=1;tr|A0A4S4EX75|A0A4S4EX75_CAMSIUncharacterizedproteinOS=Camelliasinensisvar.sinensisOX=542762GN=TEA_000267PE=4SV=1	0.3517	-1.508	0.03962	down	yes	1366200	1671600	3128200	3160000	710440	817140	960120	606930	857250	578270	261760	0	652250	0	390710	536120	546060	1.55258e+06	BP:regulation of primary metabolic process;BP:regulation of metabolic process;BP:positive regulation of cellular metabolic process;BP:positive regulation of response to stimulus;BP:regulation of cellular metabolic process;BP:positive regulation of nucleobase-containing compound metabolic process;BP:regulation of biological process;BP:positive regulation of metabolic process;BP:positive regulation…	GO:0080090;GO:0019222;GO:0031325;GO:0048584;GO:0031323;GO:0045935;GO:0050789;GO:0009893;GO:0010604;GO:0060255;GO:0065007;GO:0051054;GO:0006282;GO:0051052;GO:0019219;GO:0048583;GO:0050794;GO:0048518;GO:0008150;GO:0051171;GO:0051173;GO:2001020;GO:2001022;GO:0080134;GO:0080135;GO:0045739;GO:0048522GO:0070552;GO:0070531;GO:0032991;GO:0005575	K20776	BABAM, NBA1, MERIT40	map03440	Homologous recombination	ENOG4111PEW	S:Function unknown	------	------	------	nuclear	35	47.2	83.385	High
A0A4S4DGL2	A0A4S4DGL2_CAMSIPeroxidaseOS=Camelliasinensisvar.sinensisOX=542762GN=TEA_000191PE=3SV=1	0.2807	-1.833	0.000417	down	yes	1868900	875140	751320	1388000	1499600	1369300	2905900	1973300	488410	594320	255420	533310	226450	366470	625640	455470	443186	1.57893e+06	BP:cellular catabolic process;BP:hydrogen peroxide catabolic process;BP:hydrogen peroxide metabolic process;BP:cellular process;BP:reactive oxygen species metabolic process;BP:response to stress;BP:biological_process;BP:metabolic process;BP:catabolic process;BP:response to oxidative stress;BP:response to stimulus;BP:cellular metabolic processCC:intrinsic component of membrane;CC:integral componen…	GO:0044248;GO:0042744;GO:0042743;GO:0009987;GO:0072593;GO:0006950;GO:0008150;GO:0008152;GO:0009056;GO:0006979;GO:0050896;GO:0044237GO:0031224;GO:0016021;GO:0110165;GO:0005575;GO:0005576GO:0005488;GO:1901363;GO:0016491;GO:0043169;GO:0043167;GO:0046872;GO:0020037;GO:0016209;GO:0003824;GO:0016684;GO:0046906;GO:0097159;GO:0003674;GO:0004601	K00430	E1.11.1.7	map00940	Phenylpropanoid biosynthesis	ENOG410XUVZ	G:Carbohydrate transport and metabolism	PF00141.25	peroxidase	Peroxidase	ER	3	6	72.168	High
A0A4S4DSQ1	A0A4S4DSQ1_CAMSIProteinkinasedomain-containingproteinOS=Camelliasinensisvar.sinensisOX=542762GN=TEA_019814PE=3SV=1	0.4585	-1.125	0.00827	down	yes	907820	2110300	598390	1352500	1800700	498160	1776400	1409400	725810	1117000	480980	364810	854600	319640	469520	460190	599069	1.30671e+06	CC:intrinsic component of membrane;CC:cytoplasm;CC:integral component of membrane;CC:cellular_component;CC:cellular anatomical entityMF:purine ribonucleoside triphosphate binding;MF:molecular_function;MF:binding;MF:ion binding;MF:heterocyclic compound binding;MF:nucleotide binding;MF:protein serine/threonine kinase activity;MF:transferase activity;MF:nucleoside phosphate binding;MF:protein kinase…	GO:0031224;GO:0005737;GO:0016021;GO:0005575;GO:0110165GO:0035639;GO:0003674;GO:0005488;GO:0043167;GO:1901363;GO:0000166;GO:0004674;GO:0016740;GO:1901265;GO:0004672;GO:0017076;GO:0005524;GO:0043168;GO:0016301;GO:0140096;GO:0036094;GO:0003824;GO:0030554;GO:0016773;GO:0016772;GO:0097367;GO:0032559;GO:0097159;GO:0032555;GO:0032553	K08856	STK16	------	------	ENOG410YN06	T:Signal transduction mechanisms	PF00069.27;PF07714.19	Pkinase;PK_Tyr_Ser-Thr	Protein kinase domain;Protein tyrosine and serine/threonine kinase	cytoplasmic	8	30.4	37.065	High
A0A4S4EXW3	A0A4S4EXW3_CAMSIUncharacterizedproteinOS=Camelliasinensisvar.sinensisOX=542762GN=TEA_028081PE=4SV=1	0.3864	-1.372	0.03637	down	yes	161560	1573800	2201700	2345400	0	421080	1455800	811880	900020	449660	459190	0	399590	239260	764850	254220	495256	1.2816e+06	BP:organic substance metabolic process;BP:organonitrogen compound metabolic process;BP:protein metabolic process;BP:macromolecule metabolic process;BP:biological_process;BP:nitrogen compound metabolic process;BP:metabolic process;BP:proteolysis;BP:primary metabolic processMF:serine-type endopeptidase activity;MF:endopeptidase activity;MF:hydrolase activity;MF:serine hydrolase activity;MF:catalyti…	GO:0071704;GO:1901564;GO:0019538;GO:0043170;GO:0008150;GO:0006807;GO:0008152;GO:0006508;GO:0044238GO:0004252;GO:0004175;GO:0016787;GO:0017171;GO:0140096;GO:0003824;GO:0003674;GO:0008233;GO:0008236	------	------	------	------	COG0265	C:Energy production and conversion	PF17815.3;PF13365.8;PF00089.28;PF13180.8	PDZ_3;Trypsin_2;Trypsin;PDZ_2	PDZ domain;Trypsin-like peptidase domain;Trypsin;PDZ domain	mitochondrial	2	7.7	37.411	High
A0A4S4EAY3	A0A4S4EAY3_CAMSIDWNNdomain-containingproteinOS=Camelliasinensisvar.sinensisOX=542762GN=TEA_017941PE=4SV=1	0.463	-1.111	0.03354	down	yes	815390	1783700	941410	2356500	1306400	262000	965700	897040	1012200	386810	612090	670160	608950	0	259100	229430	539820	1.16602e+06	BP:regulation of phosphate metabolic process;BP:regulation of metabolic process;BP:positive regulation of response to stimulus;BP:regulation of response to stimulus;BP:negative regulation of post-embryonic development;BP:regulation of post-embryonic development;BP:regulation of signal transduction;BP:positive regulation of signal transduction;BP:positive regulation of biological process;BP:negati…	GO:0019220;GO:0019222;GO:0048584;GO:0048583;GO:0048581;GO:0048580;GO:0009966;GO:0009967;GO:0048518;GO:0048519;GO:0010033;GO:0007165;GO:0010029;GO:0035556;GO:0006808;GO:0050789;GO:0065007;GO:0050793;GO:0050794;GO:0006950;GO:0008150;GO:0051239;GO:0009266;GO:1902533;GO:0035303;GO:1902531;GO:0050896;GO:0032008;GO:0032006;GO:0097305;GO:0030307;GO:0051128;GO:0023056;GO:0023051;GO:0010647;GO:0010646;GO:…	K17606	IGBP1, TAP42	map04136	Autophagy - other	ENOG41110HD	S:Function unknown	PF04177.14;PF00012.22	TAP42;HSP70	TAP42-like family;Hsp70 protein	cytoplasmic	5	24.8	33.418	High
A0A4S4DNZ3	A0A4S4DNZ3_CAMSIUncharacterizedproteinOS=Camelliasinensisvar.sinensisOX=542762GN=TEA_029591PE=4SV=1	0.4981	-1.005	0.04109	down	yes	1091000	2049900	1209200	1869400	791720	984000	665070	383830	1037900	780900	339810	889410	137640	539480	216360	0	563071	1130515	BP:RNA metabolic process;BP:nucleobase-containing compound metabolic process;BP:primary metabolic process;BP:cellular process;BP:cellular aromatic compound metabolic process;BP:cellular metabolic process;BP:macromolecule metabolic process;BP:nucleic acid metabolic process;BP:organic substance metabolic process;BP:cellular nitrogen compound metabolic process;BP:nitrogen compound metabolic process;…	GO:0016070;GO:0006139;GO:0044238;GO:0009987;GO:0006725;GO:0044237;GO:0043170;GO:0090304;GO:0071704;GO:0034641;GO:0006807;GO:0008150;GO:1901360;GO:0008152;GO:0008380;GO:0006396;GO:0046483	------	------	------	------	ENOG410Z7Z7	O:Posttranslational modification, protein turnover, chaperones	PF13041.8;PF01535.22;PF12854.9;PF17177.6;PF13812.8	PPR_2;PPR;PPR_1;PPR_long;PPR_3	PPR repeat family;PPR repeat;PPR repeat;Pentacotripeptide-repeat region of PRORP;Pentatricopeptide repeat domain	mitochondrial	15	60.9	22.872	High
A0A4S4DRR5	A0A4S4DRR5_CAMSIUncharacterizedproteinOS=Camelliasinensisvar.sinensisOX=542762GN=TEA_010323PE=4SV=1	0.302	-1.727	0.006353	down	yes	1426000	1123500	1610400	1319300	1024800	0	0	666670	0	0	177240	0	934600	189550	0	142170	360890	1.19511e+06	CC:integral component of membrane;CC:intrinsic component of membrane;CC:cellular_component;CC:cellular anatomical entityMF:ATP-dependent peptidase activity;MF:endopeptidase activity;MF:purine ribonucleoside triphosphate binding;MF:molecular_function;MF:binding;MF:peptidase activity;MF:ion binding;MF:heterocyclic compound binding;MF:metallopeptidase activity;MF:anion binding;MF:nucleotide binding;…	GO:0016021;GO:0031224;GO:0005575;GO:0110165GO:0004176;GO:0004175;GO:0035639;GO:0003674;GO:0005488;GO:0008233;GO:0043167;GO:1901363;GO:0008237;GO:0043168;GO:0000166;GO:0017076;GO:0005524;GO:0016787;GO:0004222;GO:0140096;GO:1901265;GO:0036094;GO:0003824;GO:0030554;GO:0097367;GO:0097159;GO:0032559;GO:0032555;GO:0032553	------	------	------	------	ENOG410ZITV	S:Function unknown	------	------	------	cytoplasmic	13	20.7	74.264	High
A0A4S4EK97	A0A4S4EK97_CAMSIABCtransporterdomain-containingproteinOS=Camelliasinensisvar.sinensisOX=542762GN=TEA_004868PE=4SV=1	0.1851	-2.434	0.00367	down	yes	313710	1705000	2183000	1940500	549180	1199100	144590	1528100	203050	526890	72716	412550	126620	113850	200560	113930	221271	1.1954e+06	CC:integral component of membrane;CC:intrinsic component of membrane;CC:cellular anatomical entity;CC:cellular_componentMF:purine ribonucleoside triphosphate binding;MF:molecular_function;MF:binding;MF:ion binding;MF:heterocyclic compound binding;MF:nucleoside phosphate binding;MF:anion binding;MF:ATPase activity, coupled to transmembrane movement of substances;MF:nucleotide binding;MF:primary ac…	GO:0016021;GO:0031224;GO:0110165;GO:0005575GO:0035639;GO:0003674;GO:0005488;GO:0043167;GO:1901363;GO:1901265;GO:0043168;GO:0042626;GO:0000166;GO:0015399;GO:0017076;GO:0022804;GO:0005215;GO:0036094;GO:0030554;GO:0097367;GO:0097159;GO:0022857;GO:0032559;GO:0005524;GO:0032555;GO:0032553	------	------	------	------	COG1131;COG0842	O:Posttranslational modification, protein turnover, chaperones;	PF01061.26;PF00005.29;PF13304.8	ABC2_membrane;ABC_tran;AAA_21	ABC-2 type transporter;ABC transporter;AAA domain, putative AbiEii toxin, Type IV TA system	nuclear	16	62.7	30.973	High
A0A4S4E1Q3	A0A4S4E1Q3_CAMSIPDZdomain-containingproteinOS=Camelliasinensisvar.sinensisOX=542762GN=TEA_019727PE=4SV=1;tr|A0A4S4EVV3|A0A4S4EVV3_CAMSIMSPdomain-containingproteinOS=Camelliasinensisvar.sinensisOX=542762GN=TEA_001010PE=4SV=1	0.3129	-1.676	0.03236	down	yes	546050	1542100	0	490140	442560	1188700	1987800	0	240350	390800	119130	0	162800	0	178420	847680	323197	1.03289e+06	MF:hydrolase activity;MF:serine hydrolase activity;MF:catalytic activity, acting on a protein;MF:catalytic activity;MF:molecular_function;MF:peptidase activity;MF:serine-type peptidase activity	GO:0016787;GO:0017171;GO:0140096;GO:0003824;GO:0003674;GO:0008233;GO:0008236	K03797	E3.4.21.102, prc, ctpA	------	------	COG0793	M:Cell wall/membrane/envelope biogenesis	PF03572.20;PF00595.26;PF17820.3;PF13180.8	Peptidase_S41;PDZ;PDZ_6;PDZ_2	Peptidase family S41;PDZ domain;PDZ domain;PDZ domain	chloroplast	5	44.4	18.206	High
A0A4V3WMJ6	A0A4V3WMJ6_CAMSIC2NT-typedomain-containingproteinOS=Camelliasinensisvar.sinensisOX=542762GN=TEA_003502PE=4SV=1	0.4752	-1.073	0.04061	down	yes	896940	682110	1947900	729020	853440	639960	517740	524560	433970	662060	157070	785800	173820	361970	0	249510	403457	848959	BP:organelle organization;BP:establishment of localization;BP:establishment of organelle localization;BP:establishment of localization in cell;BP:cellular process;BP:chloroplast localization;BP:cellular component organization;BP:chloroplast organization;BP:biological_process;BP:organelle localization;BP:chloroplast relocation;BP:establishment of plastid localization;BP:plastid localization;BP:cel…	GO:0006996;GO:0051234;GO:0051656;GO:0051649;GO:0009987;GO:0019750;GO:0016043;GO:0009658;GO:0008150;GO:0051640;GO:0009902;GO:0051667;GO:0051644;GO:0051641;GO:0051179;GO:0071840;GO:0009657	------	------	------	------	ENOG410Y932	S:Function unknown	PF10358.11	NT-C2	N-terminal C2 in EEIG1 and EHBP1 proteins	nuclear	4	44.6	14.156	High
A0A4S4EX19	A0A4S4EX19_CAMSIProteinkinasedomain-containingproteinOS=Camelliasinensisvar.sinensisOX=542762GN=TEA_018150PE=4SV=1;tr|A0A4S4EJI5|A0A4S4EJI5_CAMSIProteinkinasedomain-containingproteinOS=Camelliasinensisvar.sinensisOX=542762GN=TEA_014808PE=4SV=1	0.4457	-1.166	0.01438	down	yes	945810	856240	729280	866230	831960	382320	440270	1748700	901580	445920	229220	345990	296860	390030	284480	136830	378864	850101	MF:purine ribonucleoside triphosphate binding;MF:molecular_function;MF:binding;MF:nucleotide binding;MF:heterocyclic compound binding;MF:nucleoside phosphate binding;MF:anion binding;MF:ion binding;MF:transferase activity;MF:protein kinase activity;MF:purine nucleotide binding;MF:ATP binding;MF:kinase activity;MF:catalytic activity, acting on a protein;MF:small molecule binding;MF:catalytic activ…	GO:0035639;GO:0003674;GO:0005488;GO:0000166;GO:1901363;GO:1901265;GO:0043168;GO:0043167;GO:0016740;GO:0004672;GO:0017076;GO:0005524;GO:0016301;GO:0140096;GO:0036094;GO:0003824;GO:0030554;GO:0097367;GO:0016772;GO:0016773;GO:0032559;GO:0097159;GO:0032555;GO:0032553	K08818	CDC2L	------	------	ENOG410XQ50	T:Signal transduction mechanisms	PF00069.27;PF07714.19	Pkinase;PK_Tyr_Ser-Thr	Protein kinase domain;Protein tyrosine and serine/threonine kinase	cytoplasmic	6	24.5	35.429	High
A0A4S4ETA4	A0A4S4ETA4_CAMSIF-boxdomain-containingproteinOS=Camelliasinensisvar.sinensisOX=542762GN=TEA_008326PE=4SV=1;tr|A0A167V651|A0A167V651_CAMSICoronatineinsensitive1OS=CamelliasinensisOX=4442GN=COI1bPE=2SV=1;tr|A0A167V617|A0A167V617_CAMSICoronatineinsensitive1OS=CamelliasinensisOX=4442GN=COI1aPE=2SV=1;tr|A0A4S4DZZ2|A0A4S4DZZ2_CAMSIUncharacterizedproteinOS=Camelliasinensisvar.sinensisOX=542762GN=TEA_004…	2.461	1.299	0.01336	up	yes	402730	0	0	0	350820	151490	0	370430	0	0	507720	1139900	648630	654630	0	973050	784786	318868	BP:cellular catabolic process;BP:nitrogen compound metabolic process;BP:signal transduction;BP:modification-dependent macromolecule catabolic process;BP:regulation of biological process;BP:hormone-mediated signaling pathway;BP:cellular protein metabolic process;BP:organic substance catabolic process;BP:cellular macromolecule catabolic process;BP:cellular macromolecule metabolic process;BP:protein…	GO:0044248;GO:0006807;GO:0007165;GO:0043632;GO:0050789;GO:0009755;GO:0044267;GO:1901575;GO:0044265;GO:0044260;GO:0032446;GO:0043161;GO:0070647;GO:0071704;GO:0065007;GO:0006508;GO:0051603;GO:0009987;GO:0019941;GO:0031146;GO:0006464;GO:0050794;GO:0043412;GO:0036211;GO:0008150;GO:0030163;GO:0008152;GO:0009056;GO:0009057;GO:0044238;GO:1901564;GO:1901565;GO:0019538;GO:0009734;GO:0010498;GO:0044237;GO:…	K13463	COI-1	map04075	Plant hormone signal transduction	ENOG410XQ54;ENOG410XQ54;ENOG410XQ54	D:Cell cycle control, cell division, chromosome partitioning;T:Signal transduction mechanisms;Z:Cytoskeleton	PF18791.3;PF18511.3	Transp_inhibit;F-box_5	Transport inhibitor response 1 protein domain;F-box	cytoplasmic	4	63.8	9.2212	High
A0A4S4EZ09	A0A4S4EZ09_CAMSIPrenylcys_lyasedomain-containingproteinOS=Camelliasinensisvar.sinensisOX=542762GN=TEA_010026PE=4SV=1	2.048	1.034	0.01908	up	yes	385350	785330	315600	134700	279230	468070	369170	113920	466760	1335800	396930	1124000	464880	670620	796790	585120	730112	356421	BP:prenylated protein catabolic process;BP:prenylcysteine catabolic process;BP:prenylcysteine metabolic process;BP:cellular catabolic process;BP:nitrogen compound metabolic process;BP:modification-dependent macromolecule catabolic process;BP:organic substance catabolic process;BP:cellular macromolecule catabolic process;BP:cellular macromolecule metabolic process;BP:cellular modified amino acid c…	GO:0030327;GO:0030328;GO:0030329;GO:0044248;GO:0006807;GO:0043632;GO:1901575;GO:0044265;GO:0044260;GO:0042219;GO:0071704;GO:0006508;GO:0044238;GO:0009987;GO:0019941;GO:0008150;GO:0008152;GO:0009056;GO:0009057;GO:1901565;GO:0051603;GO:1901564;GO:0006575;GO:0019538;GO:0044237;GO:0043170GO:0003674;GO:0016491;GO:0016829;GO:0016667;GO:0003824;GO:0001735;GO:0016670	K05906	PCYOX1, FCLY	map00900	Terpenoid backbone biosynthesis	ENOG410Y3UN	O:Posttranslational modification, protein turnover, chaperones	PF07156.16;PF01593.26;PF13450.8	Prenylcys_lyase;Amino_oxidase;NAD_binding_8	Prenylcysteine lyase;Flavin containing amine oxidoreductase;NA	ER	1	1.6	69.134	High
A0A4S4D8S6	A0A4S4D8S6_CAMSIUncharacterizedproteinOS=Camelliasinensisvar.sinensisOX=542762GN=TEA_009845PE=4SV=1	0.4248	-1.235	0.03905	down	yes	1009900	727570	1676200	475550	1313900	331360	307730	244700	277800	637230	309440	345560	221200	278950	298360	216930	323184	760864	BP:response to stimulus;BP:defense response;BP:response to stress;BP:biological_processMF:anion binding;MF:small molecule binding;MF:molecular_function;MF:adenyl nucleotide binding;MF:carbohydrate derivative binding;MF:organic cyclic compound binding;MF:nucleotide binding;MF:ribonucleotide binding;MF:adenyl ribonucleotide binding;MF:binding;MF:ADP binding;MF:purine nucleotide binding;MF:purine ri…	GO:0050896;GO:0006952;GO:0006950;GO:0008150GO:0043168;GO:0036094;GO:0003674;GO:0030554;GO:0097367;GO:0097159;GO:0000166;GO:0032553;GO:0032559;GO:0005488;GO:0043531;GO:0017076;GO:0032555;GO:0043167;GO:1901363;GO:1901265	------	------	------	------	COG4886	L:Replication, recombination and repair	PF00931.24;PF18052.3	NB-ARC;Rx_N	NB-ARC domain;Rx N-terminal domain	vacuolar	20	65.8	43.371	High
A0A4S4D811	A0A4S4D811_CAMSIUncharacterizedproteinOS=Camelliasinensisvar.sinensisOX=542762GN=TEA_028867PE=4SV=1	0.4328	-1.208	0.02776	down	yes	1133500	0	0	0	1080300	394260	532040	327280	633580	520930	201310	296350	175900	219890	168840	184550	300169	693476	MF:cation binding;MF:organic cyclic compound binding;MF:ion binding;MF:molecular_function;MF:binding;MF:nucleic acid binding;MF:DNA binding;MF:metal ion binding;MF:heterocyclic compound binding	GO:0043169;GO:0097159;GO:0043167;GO:0003674;GO:0005488;GO:0003676;GO:0003677;GO:0046872;GO:1901363	------	------	------	------	COG5063;ENOG410YDGQ	S:Function unknown;	PF00642.26;PF18345.3;PF14608.8;PF18044.3	zf-CCCH;zf_CCCH_4;zf-CCCH_2;zf-CCCH_4	Zinc finger C-x8-C-x5-C-x3-H type;Zinc finger domain;RNA-binding, Nab2-type zinc finger;CCCH-type zinc finger	cytoplasmic	11	54.1	25.442	High
A0A4S4E699	A0A4S4E699_CAMSIUncharacterizedproteinOS=Camelliasinensisvar.sinensisOX=542762GN=TEA_016190PE=4SV=1	0.4716	-1.084	0.004735	down	yes	500870	814170	863420	595090	935380	0	514960	453480	407960	382770	253360	736320	194540	314050	139580	92320	315112	668196	BP:developmental process;BP:response to abiotic stimulus;BP:response to radiation;BP:response to UV;BP:biological_process;BP:response to light stimulus;BP:response to UV-B;BP:response to stimulusCC:chloroplast envelope;CC:mitochondrion;CC:intracellular membrane-bounded organelle;CC:integral component of membrane;CC:organelle envelope;CC:envelope;CC:cellular_component;CC:plastid envelope;CC:intrac…	GO:0032502;GO:0009628;GO:0009314;GO:0009411;GO:0008150;GO:0009416;GO:0010224;GO:0050896GO:0009941;GO:0005739;GO:0043231;GO:0016021;GO:0031967;GO:0031975;GO:0005575;GO:0009526;GO:0043229;GO:0031224;GO:0043226;GO:0043227;GO:0110165	------	------	------	------	ENOG410XU74	S:Function unknown	PF04884.16;PF19160.2	UVB_sens_prot;SPARK	Vitamin B6 photo-protection and homoeostasis;SPARK	plasma membrane	6	28	28.589	High
A0A4S4EX06	A0A4S4EX06_CAMSIUncharacterizedproteinOS=Camelliasinensisvar.sinensisOX=542762GN=TEA_010922PE=4SV=1	0.4902	-1.029	0.03219	down	yes	763900	275960	1035500	217520	688590	265540	558300	645570	0	191670	263240	316880	299670	235950	513460	88347	272745	556360	BP:valyl-tRNA aminoacylation;BP:carboxylic acid metabolic process;BP:nucleic acid metabolic process;BP:cellular nitrogen compound metabolic process;BP:nitrogen compound metabolic process;BP:small molecule metabolic process;BP:ncRNA metabolic process;BP:organic cyclic compound metabolic process;BP:nucleobase-containing compound metabolic process;BP:cellular amino acid metabolic process;BP:organic …	GO:0006438;GO:0019752;GO:0090304;GO:0034641;GO:0006807;GO:0044281;GO:0034660;GO:1901360;GO:0006139;GO:0006520;GO:0071704;GO:0009987;GO:0006725;GO:0008150;GO:0008152;GO:0043436;GO:0046483;GO:0016070;GO:0044238;GO:1901564;GO:0006082;GO:0044237;GO:0043170;GO:0006399;GO:0043038;GO:0043039;GO:0006418GO:0005737;GO:0110165;GO:0005575GO:0035639;GO:0003674;GO:0002161;GO:0004832;GO:0043167;GO:1901363;GO:00…	K01873	VARS, valS	map00970	Aminoacyl-tRNA biosynthesis	COG0525	J:Translation, ribosomal structure and biogenesis	PF08264.15;PF00133.24	Anticodon_1;tRNA-synt_1	Anticodon-binding domain of tRNA ligase;tRNA synthetases class I	mitochondrial	4	29.7	25.226	High
A0A4S4DT53	A0A4S4DT53_CAMSIUncharacterizedproteinOS=Camelliasinensisvar.sinensisOX=542762GN=TEA_000708PE=4SV=1	0.451	-1.149	0.04258	down	yes	600980	240480	0	278950	408150	490350	730940	888400	0	122280	0	486840	174860	0	295780	92296	234411	519750	MF:catalytic activity;MF:molecular_function	GO:0003824;GO:0003674	K22200	E3.1.3.63	------	------	COG0406	S:Function unknown	PF00300.24	His_Phos_1	Histidine phosphatase superfamily	chloroplast	14	47.6	34.417	High
A0A4S4DG41	A0A4S4DG41_CAMSIPAdomain-containingproteinOS=Camelliasinensisvar.sinensisOX=542762GN=TEA_023496PE=4SV=1	0.4158	-1.266	0.03346	down	yes	78845	739930	869760	603290	668350	92652	491100	523100	129560	135300	65299	689790	85108	317590	63265	205150	211383	508378	CC:cellular_component;CC:integral component of membrane;CC:cellular anatomical entity;CC:intrinsic component of membrane	GO:0005575;GO:0016021;GO:0110165;GO:0031224	------	------	------	------	ENOG41105IF	U:Intracellular trafficking, secretion, and vesicular transport	PF06814.15;PF02225.24	Lung_7-TM_R;PA	Lung seven transmembrane receptor;PA domain	Golgi apparatus	16	59.7	25.155	High
A0A4V3WJS1	A0A4V3WJS1_CAMSIGlyco_18domain-containingproteinOS=Camelliasinensisvar.sinensisOX=542762GN=TEA_027074PE=3SV=1	2.209	1.143	0.04075	up	yes	0	0	53317	0	177460	0	148070	451490	435530	0	500720	224260	0	511480	393440	685600	458505	207584	BP:primary metabolic process;BP:carbohydrate metabolic process;BP:organic substance metabolic process;BP:biological_process;BP:metabolic processMF:carbohydrate derivative binding;MF:chitin binding;MF:molecular_function;MF:binding	GO:0044238;GO:0005975;GO:0071704;GO:0008150;GO:0008152GO:0097367;GO:0008061;GO:0003674;GO:0005488	K01183	E3.2.1.14	map00520	Amino sugar and nucleotide sugar metabolism	COG3325	G:Carbohydrate transport and metabolism	PF00704.30;PF04195.14	Glyco_hydro_18;Transposase_28	Glycosyl hydrolases family 18;Putative gypsy type transposon	extracellular	6	22.3	39.019	High
A0A4S4EGK9	A0A4S4EGK9_CAMSINon-specificserine/threonineproteinkinaseOS=Camelliasinensisvar.sinensisOX=542762GN=TEA_009141PE=4SV=1;tr|W0D842|W0D842_CAMSINon-specificserine/threonineproteinkinaseOS=CamelliasinensisOX=4442GN=SNF1L1PE=2SV=1	0.3077	-1.7	0.02976	down	yes	640920	148700	590220	772330	0	0	0	124240	0	104240	168280	144770	0	210270	88216	124690	140078	455282	MF:purine ribonucleoside triphosphate binding;MF:molecular_function;MF:binding;MF:ion binding;MF:heterocyclic compound binding;MF:nucleoside phosphate binding;MF:anion binding;MF:nucleotide binding;MF:transferase activity;MF:protein kinase activity;MF:purine nucleotide binding;MF:ATP binding;MF:kinase activity;MF:catalytic activity, acting on a protein;MF:small molecule binding;MF:catalytic activ…	GO:0035639;GO:0003674;GO:0005488;GO:0043167;GO:1901363;GO:1901265;GO:0043168;GO:0000166;GO:0016740;GO:0004672;GO:0017076;GO:0005524;GO:0016301;GO:0140096;GO:0036094;GO:0003824;GO:0030554;GO:0097367;GO:0097159;GO:0016773;GO:0032559;GO:0016772;GO:0032555;GO:0032553	K07198	PRKAA, AMPK	------	------	COG0515	T:Signal transduction mechanisms	PF00069.27;PF07714.19;PF02149.21;PF14531.8;PF16579.7	Pkinase;PK_Tyr_Ser-Thr;KA1;Kinase-like;AdenylateSensor	Protein kinase domain;Protein tyrosine and serine/threonine kinase;Kinase associated domain 1;Kinase-like;Adenylate sensor of SNF1-like protein kinase	chloroplast	10	69	13.66	High
A0A4S4DYT8	A0A4S4DYT8_CAMSIUncharacterizedproteinOS=Camelliasinensisvar.sinensisOX=542762GN=TEA_012725PE=4SV=1	0.4453	-1.167	0.04694	down	yes	52503	402820	484320	938920	449080	166290	457950	298990	0	311300	127630	204420	160890	159790	165090	137460	180940	406359	CC:intracellular membrane-bounded organelle;CC:nucleus;CC:cellular_component;CC:intracellular organelle;CC:membrane-bounded organelle;CC:organelle;CC:cellular anatomical entityMF:organic cyclic compound binding;MF:heterocyclic compound binding;MF:molecular_function;MF:binding;MF:nucleic acid binding;MF:DNA binding	GO:0043231;GO:0005634;GO:0005575;GO:0043229;GO:0043227;GO:0043226;GO:0110165GO:0097159;GO:1901363;GO:0003674;GO:0005488;GO:0003676;GO:0003677	------	------	------	------	ENOG4112B6T	S:Function unknown	PF01429.21	MBD	Methyl-CpG binding domain	nuclear	17	91	23.346	High
A0A4S4EKW9	A0A4S4EKW9_CAMSIUncharacterizedproteinOS=Camelliasinensisvar.sinensisOX=542762GN=TEA_015006PE=4SV=1	0.4997	-1.001	0.01867	down	yes	592360	533970	191440	292930	440360	184460	261430	295050	260940	330680	36389	137680	158610	272970	110640	87210	174390	349000	------	------	------	------	------	------	ENOG410YJ5A	S:Function unknown	PF05641.14	Agenet	Agenet domain	nuclear	8	29.8	34.868	High
A0A4V3WPJ9	A0A4V3WPJ9_CAMSIPhosphotransferaseOS=Camelliasinensisvar.sinensisOX=542762GN=TEA_022822PE=3SV=1;tr|A0A024CJY3|A0A024CJY3_CAMSIPhosphotransferaseOS=CamelliasinensisOX=4442PE=2SV=1;tr|A0A218KGT4|A0A218KGT4_CAMSIPhosphotransferaseOS=CamelliasinensisOX=4442GN=HXK3PE=2SV=1	2.464	1.301	0.02485	up	yes	160380	100050	211810	49387	106400	18561	53772	68631	0	0	189540	448090	93801	268490	184450	0	236874	96123.9	BP:small molecule metabolic process;BP:organic cyclic compound metabolic process;BP:cellular homeostasis;BP:ATP metabolic process;BP:ADP metabolic process;BP:monocarboxylic acid metabolic process;BP:oxoacid metabolic process;BP:purine ribonucleoside diphosphate metabolic process;BP:heterocycle metabolic process;BP:organonitrogen compound metabolic process;BP:carbohydrate catabolic process;BP:chem…	GO:0044281;GO:1901360;GO:0019725;GO:0046034;GO:0046031;GO:0032787;GO:0043436;GO:0009179;GO:0046483;GO:1901564;GO:0016052;GO:0048878;GO:0006163;GO:0006165;GO:0019637;GO:0006807;GO:1901575;GO:0065007;GO:0065008;GO:0019318;GO:0009150;GO:0008150;GO:0008152;GO:0006753;GO:0006757;GO:0001678;GO:0016310;GO:0034641;GO:0009259;GO:0006139;GO:0046939;GO:0009987;GO:0006725;GO:0055082;GO:0009132;GO:0009135;GO:…	K00844	HK	map00520;map00051;map00524;map00052;map00010;map00500	Amino sugar and nucleotide sugar metabolism;Fructose and mannose metabolism;Neomycin, kanamycin and gentamicin biosynthesis;Galactose metabolism;Glycolysis / Gluconeogenesis;Starch and sucrose metabolism	COG5026	G:Carbohydrate transport and metabolism	PF03727.18;PF00349.23	Hexokinase_2;Hexokinase_1	Hexokinase;Hexokinase	chloroplast	4	12.9	33.515	High
A0A4S4ELF0	A0A4S4ELF0_CAMSIKinesin-likeproteinOS=Camelliasinensisvar.sinensisOX=542762GN=TEA_021979PE=3SV=1	2.1	1.07	0.04915	up	yes	65999	27241	72184	0	55720	0	0	0	49837	0	148230	138930	62395	93700	191960	127690	116106	55286	BP:movement of cell or subcellular component;BP:regulation of biological process;BP:regulation of microtubule-based process;BP:cytoskeleton-dependent intracellular transport;BP:biological regulation;BP:developmental process;BP:cellular process;BP:transport;BP:plant organ development;BP:regulation of cellular process;BP:biological_process;BP:establishment of localization in cell;BP:establishment o…	GO:0006928;GO:0050789;GO:0032886;GO:0030705;GO:0065007;GO:0032502;GO:0009987;GO:0006810;GO:0099402;GO:0050794;GO:0008150;GO:0051649;GO:0051234;GO:0051179;GO:0051641;GO:0007017;GO:0046907;GO:0048856;GO:0007018;GO:0048364GO:0099512;GO:0099513;GO:0005871;GO:0005874;GO:0005875;GO:0099080;GO:0099081;GO:0032991;GO:0005575;GO:0110165GO:0035639;GO:1901363;GO:0003674;GO:0005488;GO:0016887;GO:0000166;GO:19…	------	------	------	------	COG5059	S:Function unknown	PF00225.25;PF00514.25;PF16796.7;PF00038.23;PF13646.8	Kinesin;Arm;Microtub_bd;Filament;HEAT_2	Kinesin motor domain;Armadillo/beta-catenin-like repeat;Microtubule binding;Intermediate filament protein;HEAT repeats	cytoplasmic	24	63	47.594	High
A0A060CUR4	A0A060CUR4_9ERICRibulosebisphosphatecarboxylasesmallchainOS=CamelliaoleiferaOX=385388GN=rbcSPE=2SV=1	43.46	5.44162	0	up	yes	0	0	0	0	0	0	1059400	0	149810000	0	25843000	153380000	0	0	0	154050000	60385375	0	BP:carbon fixation;BP:photosynthesis;BP:organic substance biosynthetic process;BP:photosynthesis, dark reaction;BP:organic substance metabolic process;BP:reductive pentose-phosphate cycle;BP:cellular process;BP:biosynthetic process;BP:biological_process;BP:metabolic process;BP:cellular metabolic compound salvage;BP:primary metabolic process;BP:carbohydrate metabolic process;BP:cellular metabolic …	GO:0015977;GO:0015979;GO:1901576;GO:0019685;GO:0071704;GO:0019253;GO:0009987;GO:0009058;GO:0008150;GO:0008152;GO:0043094;GO:0044238;GO:0005975;GO:0044237;GO:0016051;GO:0009853GO:0043229;GO:0043227;GO:0009536;GO:0043226;GO:0009507;GO:0043231;GO:0005575;GO:0110165GO:0004497;GO:0016984;GO:0003674;GO:0016491;GO:0016829;GO:0003824;GO:0016830;GO:0016831	K01602	rbcS, cbbS	map00630;map00710	Glyoxylate and dicarboxylate metabolism;Carbon fixation in photosynthetic organisms	------	------	PF00101.22;PF12338.10	RuBisCO_small;RbcS	Ribulose bisphosphate carboxylase, small chain;Ribulose-1,5-bisphosphate carboxylase small subunit	chloroplast	17	37.6	59.828	High
A0A4S4D9P8	A0A4S4D9P8_CAMSIUncharacterizedproteinOS=Camelliasinensisvar.sinensisOX=542762GN=TEA_010635PE=4SV=1;tr|A0A076G8S3|A0A076G8S3_CAMSINADPHoxidaseAOS=CamelliasinensisOX=4442GN=RBOHAPE=2SV=1	43.46	5.44162	0	up	yes	0	0	244490	0	0	178280	0	0	0	403340	155060	0	159080	0	233950	102730	131770	0	CC:integral component of membrane;CC:cellular_component;CC:intrinsic component of membrane;CC:cellular anatomical entityMF:binding;MF:cation binding;MF:metal ion binding;MF:calcium ion binding;MF:ion binding;MF:oxidoreductase activity, acting on NA;MF:peroxidase activity;MF:catalytic activity;MF:oxidoreductase activity, acting on NA;MF:molecular_function;MF:oxidoreductase activity, acting on pero…	GO:0016021;GO:0005575;GO:0031224;GO:0110165GO:0005488;GO:0043169;GO:0046872;GO:0005509;GO:0043167;GO:0050664;GO:0004601;GO:0003824;GO:0016651;GO:0003674;GO:0016684;GO:0016209;GO:0016491	K13447	RBOH	map04016;map04626	MAPK signaling pathway - plant;Plant-pathogen interaction	ENOG410XNZY	U:Intracellular trafficking, secretion, and vesicular transport	PF08030.14;PF08414.12;PF08022.14;PF01794.21;PF13499.8	NAD_binding_6;NADPH_Ox;FAD_binding_8;Ferric_reduct;EF-hand_7	Ferric reductase NAD binding domain;Respiratory burst NADPH oxidase;FAD-binding domain;Ferric reductase like transmembrane component;EF-hand domain pair	cytoplasmic	3	7.2	66.998	High
A0A0A7UWV7	A0A0A7UWV7_CAMSIUDPglucose:glycoproteinglucosyltransferaseproteinOS=CamelliasinensisOX=4442GN=UGGT1PE=2SV=1	43.46	5.44162	0	up	yes	0	0	0	0	48950	0	0	314140	223880	385160	273160	222270	0	0	541930	0	205800	0	BP:nitrogen compound metabolic process;BP:cellular protein metabolic process;BP:protein glycosylation;BP:organic substance metabolic process;BP:cellular process;BP:glycosylation;BP:cellular protein modification process;BP:macromolecule modification;BP:macromolecule glycosylation;BP:biological_process;BP:metabolic process;BP:primary metabolic process;BP:organonitrogen compound metabolic process;BP…	GO:0006807;GO:0044267;GO:0006486;GO:0071704;GO:0009987;GO:0070085;GO:0006464;GO:0043412;GO:0043413;GO:0008150;GO:0008152;GO:0044238;GO:1901564;GO:0044260;GO:0019538;GO:0044237;GO:0043170;GO:0036211GO:0031974;GO:0031224;GO:0016021;GO:0110165;GO:0005788;GO:0043233;GO:0005575;GO:0070013GO:0003674;GO:0046527;GO:0016740;GO:0035251;GO:0003824;GO:0008194;GO:0003980;GO:0016757;GO:0016758	K11718	HUGT	map04141	Protein processing in endoplasmic reticulum	ENOG410XRK6	O:Posttranslational modification, protein turnover, chaperones	PF18404.3;PF18400.3;PF18402.3;PF18403.3;PF18401.3;PF06427.13;PF01501.22	Glyco_transf_24;Thioredoxin_12;Thioredoxin_14;Thioredoxin_15;Thioredoxin_13;UDP-g_GGTase;Glyco_transf_8	Glucosyltransferase 24;Thioredoxin-like domain;Thioredoxin-like domain;Thioredoxin-like domain;Thioredoxin-like domain;UDP-glucos;Glycosyl transferase family 8	ER	11	42.3	34.661	High
A0A0G3FKU7	A0A0G3FKU7_CAMSICopperchaperoneforsuperoxidedismutaseOS=CamelliasinensisOX=4442GN=CCSPE=2SV=1	43.46	5.44162	0	up	yes	0	0	0	0	0	209380	0	0	0	0	0	0	818500	1150800	894710	1337500	525189	0	BP:cellular metabolic process;BP:cellular process;BP:reactive oxygen species metabolic process;BP:superoxide metabolic process;BP:metabolic process;BP:biological_processMF:cation binding;MF:ion binding;MF:molecular_function;MF:metal ion binding;MF:binding	GO:0044237;GO:0009987;GO:0072593;GO:0006801;GO:0008152;GO:0008150GO:0043169;GO:0043167;GO:0003674;GO:0046872;GO:0005488	K04569	CCS	------	------	COG2608	S:Function unknown	PF00080.22;PF00403.28	Sod_Cu;HMA	Copper/zinc superoxide dismutase;Heavy-metal-associated domain	chloroplast	19	59.8	43.229	High
A0A4S4E0C0	A0A4S4E0C0_CAMSIUncharacterizedproteinOS=Camelliasinensisvar.sinensisOX=542762GN=TEA_012729PE=4SV=1;tr|A0A1P8YYH5|A0A1P8YYH5_CAMSIThaumatin-likeprotein1OS=CamelliasinensisOX=4442GN=THA1PE=2SV=1	43.46	5.44162	0	up	yes	0	0	13353000	2454900	0	0	0	3979900	0	5253500	2943100	0	6048700	2546400	1359900	0	2268950	0	BP:response to stimulus;BP:defense response;BP:response to stress;BP:biological_processCC:cellular_component;CC:extracellular region;CC:cellular anatomical entity	GO:0050896;GO:0006952;GO:0006950;GO:0008150GO:0005575;GO:0005576;GO:0110165	------	------	------	------	ENOG410YD4X;ENOG4111D9C	S:Function unknown;	PF00314.19	Thaumatin	Thaumatin family	extracellular	21	54.7	42.962	High
A0A4V3WLV5	A0A4V3WLV5_CAMSIUncharacterizedproteinOS=Camelliasinensisvar.sinensisOX=542762GN=TEA_019812PE=3SV=1;tr|A0A3G3IRF7|A0A3G3IRF7_CAMSIGeranylpyrophosphatesynthaseOS=CamelliasinensisOX=4442PE=2SV=1;tr|A0A223HEC0|A0A223HEC0_CAMSIGeranylgeranyldiphosphatesynthaseOS=CamelliasinensisOX=4442GN=GGPS1PE=2SV=1	43.46	5.44162	0	up	yes	0	0	757680	0	0	0	727910	711720	0	0	361570	490440	493110	113000	374200	0	229040	0	BP:organic substance metabolic process;BP:primary metabolic process;BP:lipid metabolic process;BP:isoprenoid metabolic process;BP:cellular process;BP:isoprenoid biosynthetic process;BP:cellular metabolic process;BP:biosynthetic process;BP:metabolic process;BP:organic substance biosynthetic process;BP:biological_process;BP:cellular lipid metabolic process;BP:cellular biosynthetic process;BP:lipid …	GO:0071704;GO:0044238;GO:0006629;GO:0006720;GO:0009987;GO:0008299;GO:0044237;GO:0009058;GO:0008152;GO:1901576;GO:0008150;GO:0044255;GO:0044249;GO:0008610GO:0004659;GO:0016765;GO:0036422;GO:0003824;GO:0016740;GO:0004311;GO:0003674	K13789	GGPS	map00900	Terpenoid backbone biosynthesis	COG0142	I:Lipid transport and metabolism	PF00348.19	polyprenyl_synt	Polyprenyl synthetase	chloroplast	9	39.5	32.333	High
A0A2I6RLH2	A0A2I6RLH2_9ERICChitinaseOS=CamelliafraternaOX=542725GN=CHITPE=2SV=1;tr|A0A2I6RLK0|A0A2I6RLK0_9ERICChitinaseOS=CamelliafraternaOX=542725GN=CHITPE=2SV=1;tr|A0A2I6RLI7|A0A2I6RLI7_9ERICChitinaseOS=CamelliafraternaOX=542725GN=CHITPE=2SV=1;tr|A0A2I6RLH6|A0A2I6RLH6_9ERICChitinaseOS=CamelliafraternaOX=542725GN=CHITPE=2SV=1;tr|A0A2I6RLH4|A0A2I6RLH4_9ERICChitinaseOS=CamelliafraternaOX=542725GN=CHITPE=2SV=…	43.46	5.44162	0	up	yes	1045100	0	0	2953700	0	0	0	0	1922300	2209800	10112000	0	0	1209300	4518900	0	2.49654e+06	0	BP:amino sugar catabolic process;BP:cellular catabolic process;BP:cell wall macromolecule metabolic process;BP:nitrogen compound metabolic process;BP:aminoglycan metabolic process;BP:organic substance catabolic process;BP:cellular macromolecule catabolic process;BP:cellular macromolecule metabolic process;BP:cell wall macromolecule catabolic process;BP:organic substance metabolic process;BP:chiti…	GO:0046348;GO:0044248;GO:0044036;GO:0006807;GO:0006022;GO:1901575;GO:0044265;GO:0044260;GO:0016998;GO:0071704;GO:0006032;GO:0009987;GO:0006952;GO:0006950;GO:0008150;GO:0008152;GO:0006030;GO:1901564;GO:0009056;GO:0009057;GO:0044238;GO:0005975;GO:1901565;GO:1901136;GO:0050896;GO:0044237;GO:0043170;GO:0006040;GO:1901072;GO:1901071;GO:0006026;GO:1901135GO:0016798;GO:0003674;GO:0008061;GO:0004568;GO:0…	K20547	CHIB	map00520;map04016	Amino sugar and nucleotide sugar metabolism;MAPK signaling pathway - plant	COG3979	G:Carbohydrate transport and metabolism	PF00182.21	Glyco_hydro_19	Chitinase class I	vacuolar	12	31.2	49.141	High
A0A4S4CVX2	A0A4S4CVX2_CAMSISCAB_CCdomain-containingproteinOS=Camelliasinensisvar.sinensisOX=542762GN=TEA_020439PE=4SV=1;tr|A0A4V3WNC5|A0A4V3WNC5_CAMSICopinedomain-containingproteinOS=Camelliasinensisvar.sinensisOX=542762GN=TEA_020740PE=4SV=1	43.46	5.44162	0	up	yes	3465400	0	0	0	0	0	0	0	0	0	4940800	0	0	4360300	2446600	3788000	1.94196e+06	0	BP:seryl-tRNA aminoacylation;BP:regulation of stomatal movement;BP:carboxylic acid metabolic process;BP:nucleic acid metabolic process;BP:cellular nitrogen compound metabolic process;BP:nitrogen compound metabolic process;BP:small molecule metabolic process;BP:cell division;BP:ncRNA metabolic process;BP:regulation of biological process;BP:organic cyclic compound metabolic process;BP:nucleobase-co…	GO:0006434;GO:0010119;GO:0019752;GO:0090304;GO:0034641;GO:0006807;GO:0044281;GO:0051301;GO:0034660;GO:0050789;GO:1901360;GO:0006139;GO:0097435;GO:0006520;GO:0016043;GO:0071704;GO:0065007;GO:0071840;GO:0044238;GO:0009987;GO:0006725;GO:0050794;GO:0008150;GO:0008152;GO:0043436;GO:0046483;GO:0016070;GO:0007015;GO:0007049;GO:1901564;GO:0006082;GO:0044237;GO:0043170;GO:0006399;GO:0043038;GO:0043039;GO:…	------	------	------	------	ENOG410XTBS	S:Function unknown	PF16709.7;PF16712.7	SCAB-Ig;SCAB_CC	Ig domain of plant-specific actin-binding protein;Coiled-coil regions of plant-specific actin-binding protein	chloroplast	9	35.2	33.774	High
A0A4S4CWM8	A0A4S4CWM8_CAMSIAPHdomain-containingproteinOS=Camelliasinensisvar.sinensisOX=542762GN=TEA_018392PE=3SV=1;tr|A0A4S4CX87|A0A4S4CX87_CAMSIAPHdomain-containingproteinOS=Camelliasinensisvar.sinensisOX=542762GN=TEA_023429PE=4SV=1	43.46	5.44162	0	up	yes	2700900	0	0	0	0	0	1329200	2179100	2211600	0	1731200	2320600	2855100	0	3384200	4162700	2083175	0	BP:carboxylic acid metabolic process;BP:cellular biosynthetic process;BP:nitrogen compound metabolic process;BP:aspartate family amino acid biosynthetic process;BP:small molecule metabolic process;BP:small molecule biosynthetic process;BP:organic substance biosynthetic process;BP:cellular amino acid metabolic process;BP:organic substance metabolic process;BP:alpha-amino acid metabolic process;BP:…	GO:0019752;GO:0044249;GO:0006807;GO:0009067;GO:0044281;GO:0044283;GO:1901576;GO:0006520;GO:0071704;GO:1901605;GO:1901607;GO:0009987;GO:0008652;GO:0000097;GO:0000096;GO:0009058;GO:0008150;GO:0008152;GO:0043436;GO:0044238;GO:1901564;GO:1901566;GO:0006082;GO:0044272;GO:0046394;GO:0006555;GO:0016053;GO:0044237;GO:0006790;GO:0009086;GO:0009066GO:0016740;GO:0046522;GO:0003824;GO:0016772;GO:0016773;GO:0…	K00899	mtnK	map00270	Cysteine and methionine metabolism	COG4857	S:Function unknown	PF01636.25	APH	Phosphotransferase enzyme family	cytoplasmic	7	68.8	5.3242	High
A0A4S4CWT1	A0A4S4CWT1_CAMSITPTdomain-containingproteinOS=Camelliasinensisvar.sinensisOX=542762GN=TEA_020347PE=4SV=1	43.46	5.44162	0	up	yes	0	0	0	1239500	0	735920	0	1241600	0	0	924390	1418300	1093900	878210	347900	641520	663028	0	CC:intracellular organelle;CC:membrane-bounded organelle;CC:organelle;CC:intrinsic component of membrane;CC:integral component of membrane;CC:cellular anatomical entity;CC:Golgi apparatus;CC:intracellular membrane-bounded organelle;CC:cellular_componentMF:nucleobase-containing compound transmembrane transporter activity;MF:molecular_function;MF:ion transmembrane transporter activity;MF:pyrimidine…	GO:0043229;GO:0043227;GO:0043226;GO:0031224;GO:0016021;GO:0110165;GO:0005794;GO:0043231;GO:0005575GO:0015932;GO:0003674;GO:0015075;GO:0015165;GO:0005464;GO:0015297;GO:0015291;GO:0005215;GO:0005338;GO:0008514;GO:0022857;GO:0022804;GO:1901505;GO:0008509	K15285	SLC35E3	------	------	ENOG410XP1S	O:Posttranslational modification, protein turnover, chaperones	PF03151.18	TPT	Triose-phosphate Transporter family	plasma membrane	17	90.8	10.406	High
A0A4S4CX14	A0A4S4CX14_CAMSITYR_PHOSPHATASE_2domain-containingproteinOS=Camelliasinensisvar.sinensisOX=542762GN=TEA_004450PE=4SV=1	43.46	5.44162	0	up	yes	264690	0	1151200	0	0	0	0	0	374530	607060	0	437120	0	0	398710	0	227178	0	BP:cellular metabolic process;BP:cellular polysaccharide metabolic process;BP:cellular carbohydrate metabolic process;BP:cellular macromolecule metabolic process;BP:organic substance metabolic process;BP:starch metabolic process;BP:rhythmic process;BP:cellular glucan metabolic process;BP:circadian rhythm;BP:cellular process;BP:biological_process;BP:metabolic process;BP:glucan metabolic process;BP…	GO:0044237;GO:0044264;GO:0044262;GO:0044260;GO:0071704;GO:0005982;GO:0048511;GO:0006073;GO:0007623;GO:0009987;GO:0008150;GO:0008152;GO:0044042;GO:0044238;GO:0005975;GO:0005976;GO:0043170GO:0016021;GO:0043229;GO:0043227;GO:0043226;GO:0031224;GO:0009536;GO:0110165;GO:0009501;GO:0043231;GO:0005575;GO:0005634GO:0019203;GO:0016791;GO:0042578;GO:0003674;GO:0016787;GO:0008138;GO:0140096;GO:0016788;GO:00…	------	------	------	------	COG2453	S:Function unknown	PF16561.7;PF00782.22	AMPK1_CBM;DSPc	Glycogen recognition site of AMP-activated protein kinase;Dual specificity phosphatase, catalytic domain	cytoplasmic	17	37.6	53.486	High
A0A4S4CY52	A0A4S4CY52_CAMSIGlycosyltransferaseOS=Camelliasinensisvar.sinensisOX=542762GN=TEA_024662PE=3SV=1	43.46	5.44162	0	up	yes	846590	0	0	0	0	0	0	395540	304440	0	289780	767390	314890	0	247350	544830	308585	0	MF:catalytic activity;MF:transferase activity;MF:UDP-glycosyltransferase activity;MF:molecular_function;MF:transferase activity, transferring glycosyl groups	GO:0003824;GO:0016740;GO:0008194;GO:0003674;GO:0016757	K14595	AOG	map00906	Carotenoid biosynthesis	COG1819	S:Function unknown	PF00201.20;PF07249.14	UDPGT;Cerato-platanin	UDP-glucoronosyl and UDP-glucosyl transferase;Cerato-platanin	cytoplasmic	11	58.4	23.59	High
A0A4S4CY84	A0A4S4CY84_CAMSICarbonicanhydraseOS=Camelliasinensisvar.sinensisOX=542762GN=TEA_021360PE=3SV=1	43.46	5.44162	0	up	yes	2088800	0	3348000	0	0	0	0	3887800	4151500	0	1654800	478090	1527100	0	0	0	976436	0	BP:carbon utilization;BP:biological_processMF:cation binding;MF:metal ion binding;MF:transition metal ion binding;MF:carbon-oxygen lyase activity;MF:lyase activity;MF:ion binding;MF:catalytic activity;MF:zinc ion binding;MF:molecular_function;MF:carbonate dehydratase activity;MF:hydro-lyase activity;MF:binding	GO:0015976;GO:0008150GO:0043169;GO:0046872;GO:0046914;GO:0016835;GO:0016829;GO:0043167;GO:0003824;GO:0008270;GO:0003674;GO:0004089;GO:0016836;GO:0005488	K01673	cynT, can	map00910	Nitrogen metabolism	COG0288	Q:Secondary metabolites biosynthesis, transport and catabolism	PF00484.21	Pro_CA	Carbonic anhydrase	cytoplasmic	6	15.4	62.368	High
A0A4S4DWK3	A0A4S4DWK3_CAMSIDNA-directedRNApolymeraseOS=Camelliasinensisvar.sinensisOX=542762GN=TEA_003707PE=3SV=1;tr|A0A4S4CYD9|A0A4S4CYD9_CAMSIDNA-directedRNApolymeraseOS=Camelliasinensisvar.sinensisOX=542762GN=TEA_015539PE=3SV=1	43.46	5.44162	0	up	yes	0	0	0	0	0	0	0	159690	144100	0	159790	0	365220	203850	0	0	109120	0	BP:RNA biosynthetic process;BP:nucleic acid metabolic process;BP:cellular biosynthetic process;BP:cellular nitrogen compound metabolic process;BP:nitrogen compound metabolic process;BP:cellular macromolecule biosynthetic process;BP:organic cyclic compound biosynthetic process;BP:nucleic acid-templated transcription;BP:nucleobase-containing compound metabolic process;BP:cellular macromolecule meta…	GO:0032774;GO:0090304;GO:0044249;GO:0034641;GO:0006807;GO:0034645;GO:1901362;GO:0097659;GO:0006139;GO:0044260;GO:0071704;GO:1901360;GO:0018130;GO:1901576;GO:0009987;GO:0006725;GO:0009058;GO:0009059;GO:0008150;GO:0008152;GO:0034654;GO:0046483;GO:0016070;GO:0044238;GO:0044271;GO:0044237;GO:0043170;GO:0006351;GO:0006390;GO:0019438;GO:0000959GO:1990234;GO:0030880;GO:0061695;GO:0034245;GO:1902494;GO:0…	K10908	POLRMT, RPO41	------	------	COG5108	K:Transcription	PF00940.21;PF14700.8	RNA_pol;RPOL_N	DNA-dependent RNA polymerase;DNA-directed RNA polymerase N-terminal	nuclear	11	28	47.041	High
A0A4S4D0M1	A0A4S4D0M1_CAMSIUncharacterizedproteinOS=Camelliasinensisvar.sinensisOX=542762GN=TEA_006224PE=4SV=1	43.46	5.44162	0	up	yes	0	0	258400	153110	0	0	0	0	189830	0	0	122760	0	80496	0	108090	62647	0	CC:cytoplasm;CC:cellular_component;CC:cellular anatomical entityMF:organic cyclic compound binding;MF:molecular_function;MF:RNA binding;MF:nucleic acid binding;MF:heterocyclic compound binding;MF:binding	GO:0005737;GO:0005575;GO:0110165GO:0097159;GO:0003674;GO:0003723;GO:0003676;GO:1901363;GO:0005488	K13126	PABPC	map03018;map03015	RNA degradation;mRNA surveillance pathway	ENOG410XR5X	S:Function unknown	PF00076.24;PF16842.7;PF13893.8;PF16367.7	RRM_1;RRM_occluded;RRM_5;RRM_7	RNA recognition motif.;Occluded RNA-recognition motif;RNA recognition motif.;RNA recognition motif	chloroplast	8	33.4	36.282	High
A0A4S4D0X7	A0A4S4D0X7_CAMSIUncharacterizedproteinOS=Camelliasinensisvar.sinensisOX=542762GN=TEA_029406PE=4SV=1	43.46	5.44162	0	up	yes	0	0	0	0	161570	0	0	1309400	0	0	152000	997620	66085	988900	191260	64852	307590	0	BP:nucleic acid metabolic process;BP:cellular biosynthetic process;BP:cellular nitrogen compound metabolic process;BP:nitrogen compound metabolic process;BP:cellular macromolecule biosynthetic process;BP:organic substance biosynthetic process;BP:organic cyclic compound metabolic process;BP:nucleobase-containing compound metabolic process;BP:cellular response to stimulus;BP:cellular macromolecule …	GO:0090304;GO:0044249;GO:0034641;GO:0006807;GO:0034645;GO:1901576;GO:1901360;GO:0006139;GO:0051716;GO:0044260;GO:0071704;GO:0006260;GO:0009058;GO:0006281;GO:0009987;GO:0006725;GO:0006974;GO:0006950;GO:0009059;GO:0008150;GO:0008152;GO:0046483;GO:0006310;GO:0044238;GO:0050896;GO:0044237;GO:0043170;GO:0033554;GO:0006259GO:0043227;GO:0043226;GO:0005634;GO:0110165;GO:0043231;GO:0043229;GO:0005575GO:00…	K03654	recQ	map03018	RNA degradation	COG0514	L:Replication, recombination and repair	PF00270.31;PF00271.33;PF14493.8;PF09382.12;PF00570.25;PF04851.17	DEAD;Helicase_C;HTH_40;RQC;HRDC;ResIII	DEAD/DEAH box helicase;Helicase conserved C-terminal domain;Helix-turn-helix domain;RQC domain;HRDC domain;Type III restriction enzyme, res subunit	nuclear	15	47.2	41.984	High
A0A4S4D0Z6	A0A4S4D0Z6_CAMSIPeroxidaseOS=Camelliasinensisvar.sinensisOX=542762GN=TEA_024390PE=3SV=1	43.46	5.44162	0	up	yes	0	0	0	0	1214000	345700	622670	0	2970000	533110	277440	1262100	0	0	0	0	630331	0	BP:cellular catabolic process;BP:hydrogen peroxide catabolic process;BP:cellular process;BP:reactive oxygen species metabolic process;BP:response to stress;BP:biological_process;BP:metabolic process;BP:catabolic process;BP:response to oxidative stress;BP:response to stimulus;BP:cellular metabolic process;BP:hydrogen peroxide metabolic processCC:cellular anatomical entity;CC:cellular_component;CC:…	GO:0044248;GO:0042744;GO:0009987;GO:0072593;GO:0006950;GO:0008150;GO:0008152;GO:0009056;GO:0006979;GO:0050896;GO:0044237;GO:0042743GO:0110165;GO:0005575;GO:0005576GO:0003674;GO:0005488;GO:1901363;GO:0016491;GO:0043169;GO:0043167;GO:0046872;GO:0020037;GO:0016209;GO:0003824;GO:0016684;GO:0046906;GO:0097159;GO:0004601	K00430	E1.11.1.7	map00940	Phenylpropanoid biosynthesis	ENOG410YETZ	G:Carbohydrate transport and metabolism	PF00141.25	peroxidase	Peroxidase	extracellular	31	69.6	54.068	High
A0A4S4D2K3	A0A4S4D2K3_CAMSIDirigentproteinOS=Camelliasinensisvar.sinensisOX=542762GN=TEA_002522PE=3SV=1	43.46	5.44162	0	up	yes	0	0	0	0	0	0	22581000	0	0	20293000	0	22595000	7119000	8360300	0	7819700	8273375	0	CC:apoplast;CC:cellular_component;CC:extracellular region;CC:cellular anatomical entity	GO:0048046;GO:0005575;GO:0005576;GO:0110165	------	------	------	------	ENOG410YGJA	S:Function unknown	PF03018.16	Dirigent	Dirigent-like protein	extracellular	11	52.6	26.214	High
A0A4S4D3K6	A0A4S4D3K6_CAMSIUncharacterizedproteinOS=Camelliasinensisvar.sinensisOX=542762GN=TEA_021483PE=4SV=1	43.46	5.44162	0	up	yes	0	0	0	0	771280	371880	0	0	276570	322160	136960	292310	0	0	135220	621410	223079	0	------	------	K17609	NXN	------	------	ENOG410ZIWC	O:Posttranslational modification, protein turnover, chaperones	PF13905.8;PF00578.23;PF00085.22;PF08534.12;PF13098.8;PF03107.18;PF13899.8	Thioredoxin_8;AhpC-TSA;Thioredoxin;Redoxin;Thioredoxin_2;C1_2;Thioredoxin_7	Thioredoxin-like;AhpC/TSA family;Thioredoxin;Redoxin;Thioredoxin-like domain;C1 domain;Thioredoxin-like	cytoplasmic	17	68.9	36.814	High
A0A4S4D4D4	A0A4S4D4D4_CAMSIGlycosyltransferaseOS=Camelliasinensisvar.sinensisOX=542762GN=TEA_010944PE=3SV=1	43.46	5.44162	0	up	yes	0	0	0	168030	0	95807	0	217340	0	653070	0	362560	234470	325080	0	0	196898	0	MF:catalytic activity;MF:transferase activity;MF:UDP-glycosyltransferase activity;MF:molecular_function;MF:transferase activity, transferring glycosyl groups	GO:0003824;GO:0016740;GO:0008194;GO:0003674;GO:0016757	------	------	------	------	COG1819	J:Translation, ribosomal structure and biogenesis	PF00201.20	UDPGT	UDP-glucoronosyl and UDP-glucosyl transferase	cytoplasmic	36	30.1	130.95	High
A0A4S4D4F5	A0A4S4D4F5_CAMSIUncharacterizedproteinOS=Camelliasinensisvar.sinensisOX=542762GN=TEA_012326PE=4SV=1	43.46	5.44162	0	up	yes	0	0	0	626140	0	2183100	890100	0	406220	0	1691500	0	2471500	0	1822600	555840	868458	0	------	------	------	------	------	------	ENOG410Z7Z7	S:Function unknown	PF01535.22;PF13041.8;PF13812.8;PF12854.9	PPR;PPR_2;PPR_3;PPR_1	PPR repeat;PPR repeat family;Pentatricopeptide repeat domain;PPR repeat	cytoplasmic	22	87.5	31.066	High
A0A4S4D5M5	A0A4S4D5M5_CAMSIUncharacterizedproteinOS=Camelliasinensisvar.sinensisOX=542762GN=TEA_010989PE=4SV=1	43.46	5.44162	0	up	yes	138130	51771	0	0	90526	0	0	0	0	0	76170	299760	0	120410	163720	0	82507.5	0	MF:anion binding;MF:catalytic activity;MF:organic cyclic compound binding;MF:heterocyclic compound binding;MF:vitamin binding;MF:vitamin B6 binding;MF:small molecule binding;MF:transaminase activity;MF:transferase activity;MF:molecular_function;MF:pyridoxal phosphate binding;MF:ion binding;MF:transferase activity, transferring nitrogenous groups;MF:binding	GO:0043168;GO:0003824;GO:0097159;GO:1901363;GO:0019842;GO:0070279;GO:0036094;GO:0008483;GO:0016740;GO:0003674;GO:0030170;GO:0043167;GO:0016769;GO:0005488	K00827	AGXT2	map00270;map00250;map00280;map00260	Cysteine and methionine metabolism;Alanine, aspartate and glutamate metabolism;Valine, leucine and isoleucine degradation;Glycine, serine and threonine metabolism	COG0160	S:Function unknown	PF00202.23	Aminotran_3	Aminotransferase class-III	chloroplast	4	16.1	33.978	High
A0A4S4D5W7	A0A4S4D5W7_CAMSIPolysacc_synt_4domain-containingproteinOS=Camelliasinensisvar.sinensisOX=542762GN=TEA_016552PE=4SV=1	43.46	5.44162	0	up	yes	0	0	0	0	752220	0	346840	0	247760	0	519160	0	0	309700	0	350120	178342	0	BP:cell wall macromolecule metabolic process;BP:cellular macromolecule biosynthetic process;BP:cell wall polysaccharide biosynthetic process;BP:macromolecule metabolic process;BP:cellular component organization or biogenesis;BP:cell wall macromolecule biosynthetic process;BP:organic substance biosynthetic process;BP:cellular polysaccharide metabolic process;BP:cellular carbohydrate metabolic proc…	GO:0044036;GO:0034645;GO:0070592;GO:0043170;GO:0071840;GO:0044038;GO:1901576;GO:0044264;GO:0044262;GO:0044260;GO:0033692;GO:0071554;GO:0071704;GO:0032259;GO:0044249;GO:0071669;GO:0009987;GO:0000271;GO:0034637;GO:0009058;GO:0009059;GO:0008150;GO:0008152;GO:0010383;GO:0005975;GO:0016051;GO:0044238;GO:0009832;GO:0042546;GO:0009834;GO:0005976;GO:0070589;GO:0044237;GO:0044085;GO:0045492;GO:0045491;GO:…	K18801	GXM	------	------	ENOG410YHE6	S:Function unknown	PF04669.15	Polysacc_synt_4	Polysaccharide biosynthesis	plasma membrane	23	61.8	46.983	High
A0A4S4D9A9	A0A4S4D9A9_CAMSITraffickingproteinparticlecomplexsubunitOS=Camelliasinensisvar.sinensisOX=542762GN=TEA_000653PE=3SV=1;tr|A0A4S4DIA5|A0A4S4DIA5_CAMSIUncharacterizedproteinOS=Camelliasinensisvar.sinensisOX=542762GN=TEA_020156PE=4SV=1;tr|A0A4S4D650|A0A4S4D650_CAMSIUncharacterizedproteinOS=Camelliasinensisvar.sinensisOX=542762GN=TEA_005719PE=4SV=1	43.46	5.44162	0	up	yes	0	0	0	881960	1838200	0	1068400	0	1429200	0	2131000	1491300	971030	2552500	2160800	1238200	1.49675e+06	0	BP:ER to Golgi vesicle-mediated transport;BP:localization;BP:cellular localization;BP:transport;BP:Golgi vesicle transport;BP:cellular process;BP:biological_process;BP:establishment of localization in cell;BP:establishment of localization;BP:vesicle-mediated transport;BP:intracellular transportCC:endoplasmic reticulum;CC:TRAPPI protein complex;CC:TRAPPII protein complex;CC:TRAPPIII protein comple…	GO:0006888;GO:0051179;GO:0051641;GO:0006810;GO:0048193;GO:0009987;GO:0008150;GO:0051649;GO:0051234;GO:0016192;GO:0046907GO:0005783;GO:1990070;GO:1990071;GO:1990072;GO:0043229;GO:0099023;GO:0043227;GO:0043226;GO:0110165;GO:0005794;GO:0030008;GO:0043231;GO:0032991;GO:0005575	K20280	TRAPPC5, TRS31	------	------	------	------	PF04051.18	TRAPP	Transport protein particle	ER	22	54.3	57.661	High
A0A4S4D6A0	A0A4S4D6A0_CAMSIProteinkinasedomain-containingproteinOS=Camelliasinensisvar.sinensisOX=542762GN=TEA_022319PE=4SV=1;tr|A0A4S4EMT4|A0A4S4EMT4_CAMSIProteinkinasedomain-containingproteinOS=Camelliasinensisvar.sinensisOX=542762GN=TEA_011595PE=4SV=1;tr|A0A4S4DXW2|A0A4S4DXW2_CAMSIProteinkinasedomain-containingproteinOS=Camelliasinensisvar.sinensisOX=542762GN=TEA_011011PE=4SV=1;tr|A0A4S4DSA2|A0A4S4DSA2_C…	43.46	5.44162	0	up	yes	0	208450	0	0	0	0	136060	0	0	0	142120	176050	105010	0	294560	59403	97142.9	0	BP:regulation of primary metabolic process;BP:regulation of metabolic process;BP:positive regulation of macromolecule metabolic process;BP:organic substance metabolic process;BP:positive regulation of biological process;BP:regulation of macromolecule metabolic process;BP:regulation of DNA-templated transcription, elongation;BP:positive regulation of DNA-templated transcription, elongation;BP:regu…	GO:0080090;GO:0019222;GO:0010604;GO:0071704;GO:0048518;GO:0060255;GO:0032784;GO:0032786;GO:2001141;GO:1901564;GO:0019538;GO:0009893;GO:0009891;GO:0006807;GO:0044267;GO:0044260;GO:0065007;GO:0009889;GO:0050794;GO:0043412;GO:0036211;GO:0008150;GO:0008152;GO:0070816;GO:0006355;GO:0010557;GO:0010556;GO:0016310;GO:0032968;GO:1903508;GO:0034243;GO:0009987;GO:1903506;GO:0045893;GO:0051252;GO:0051254;GO:…	------	------	------	------	ENOG410XPIR	T:Signal transduction mechanisms	PF00069.27;PF07714.19	Pkinase;PK_Tyr_Ser-Thr	Protein kinase domain;Protein tyrosine and serine/threonine kinase	nuclear	10	43.9	26.386	High
A0A4S4D6E9	A0A4S4D6E9_CAMSIBPL/LPLcatalyticdomain-containingproteinOS=Camelliasinensisvar.sinensisOX=542762GN=TEA_008889PE=4SV=1;tr|A0A4S4EKD8|A0A4S4EKD8_CAMSIBPL/LPLcatalyticdomain-containingproteinOS=Camelliasinensisvar.sinensisOX=542762GN=TEA_026108PE=4SV=1	43.46	5.44162	0	up	yes	0	0	0	0	0	0	307170	0	0	455290	0	0	729610	214120	0	316280	214412	0	MF:catalytic activity;MF:catalytic activity, acting on a protein;MF:ligase activity, forming carbon-nitrogen bonds;MF:molecular_function;MF:biotin-protein ligase activity;MF:biotin-[acetyl-CoA-carboxylase] ligase activity;MF:ligase activity	GO:0003824;GO:0140096;GO:0016879;GO:0003674;GO:0018271;GO:0004077;GO:0016874	K01942	HLCS	map00780	Biotin metabolism	COG0340	H:Coenzyme transport and metabolism	PF03099.21	BPL_LplA_LipB	Biotin/lipoate A/B protein ligase family	mitochondrial	50	68.1	61.555	High
A0A4S4D7B7	A0A4S4D7B7_CAMSIUncharacterizedproteinOS=Camelliasinensisvar.sinensisOX=542762GN=TEA_018719PE=4SV=1	43.46	5.44162	0	up	yes	0	0	0	0	0	0	0	0	0	2232000	0	0	1244200	0	1215600	987430	709904	0	------	------	------	------	------	------	ENOG410XQNT;ENOG410YVNZ;ENOG410ZJQH	O:Posttranslational modification, protein turnover, chaperones;U:Intracellular trafficking, secretion, and vesicular transport;S:Function unknown	PF00564.26;PF13414.8	PB1;TPR_11	PB1 domain;TPR repeat	cytoplasmic	11	57.2	27.11	High
A0A4S4D7C3	A0A4S4D7C3_CAMSIChitin-bindingtype-1domain-containingproteinOS=Camelliasinensisvar.sinensisOX=542762GN=TEA_016956PE=4SV=1;tr|A0A4S4E2B7|A0A4S4E2B7_CAMSIGlyco_hydro_19_catdomain-containingproteinOS=Camelliasinensisvar.sinensisOX=542762GN=TEA_028014PE=4SV=1;tr|A0A4S4CYG2|A0A4S4CYG2_CAMSIChitin-bindingtype-1domain-containingproteinOS=Camelliasinensisvar.sinensisOX=542762GN=TEA_020887PE=4SV=1	43.46	5.44162	0	up	yes	0	0	0	0	322310	0	1040000	481790	0	263990	419700	0	0	0	591210	571020	230740	0	BP:amino sugar catabolic process;BP:cellular catabolic process;BP:cell wall macromolecule metabolic process;BP:nitrogen compound metabolic process;BP:aminoglycan metabolic process;BP:organic substance catabolic process;BP:cellular macromolecule catabolic process;BP:cellular macromolecule metabolic process;BP:cell wall macromolecule catabolic process;BP:organic substance metabolic process;BP:chiti…	GO:0046348;GO:0044248;GO:0044036;GO:0006807;GO:0006022;GO:1901575;GO:0044265;GO:0044260;GO:0016998;GO:0071704;GO:0006032;GO:0009987;GO:0006952;GO:0006950;GO:0008150;GO:0008152;GO:0006030;GO:1901564;GO:0009056;GO:0009057;GO:0044238;GO:0005975;GO:1901565;GO:1901136;GO:0050896;GO:0044237;GO:0043170;GO:0006040;GO:1901072;GO:1901071;GO:0006026;GO:1901135GO:0016798;GO:0003674;GO:0008061;GO:0004568;GO:0…	K01183	E3.2.1.14	map00520	Amino sugar and nucleotide sugar metabolism	COG3979	G:Carbohydrate transport and metabolism	PF00182.21;PF00187.21	Glyco_hydro_19;Chitin_bind_1	Chitinase class I;Chitin recognition protein	vacuolar	3	12.4	25.392	High
A0A4S4DA96	A0A4S4DA96_CAMSIHistonedomain-containingproteinOS=Camelliasinensisvar.sinensisOX=542762GN=TEA_025503PE=3SV=1;tr|A0A4S4F0N2|A0A4S4F0N2_CAMSIHistonedomain-containingproteinOS=Camelliasinensisvar.sinensisOX=542762GN=TEA_006104PE=3SV=1;tr|A0A4S4DZK7|A0A4S4DZK7_CAMSIHistonedomain-containingproteinOS=Camelliasinensisvar.sinensisOX=542762GN=TEA_002193PE=3SV=1	43.46	5.44162	0	up	yes	573780	257920	0	0	215800	0	0	0	0	0	1778500	1608500	265490	278640	531630	605860	633578	0	CC:DNA packaging complex;CC:macromolecular complex;CC:intracellular membrane-bounded organelle;CC:protein-DNA complex;CC:nucleus;CC:cellular_component;CC:intracellular organelle;CC:nucleosome;CC:membrane-bounded organelle;CC:organelle;CC:cellular anatomical entityMF:organic cyclic compound binding;MF:DNA binding;MF:heterocyclic compound binding;MF:molecular_function;MF:binding;MF:protein binding;…	GO:0044815;GO:0032991;GO:0043231;GO:0032993;GO:0005634;GO:0005575;GO:0043229;GO:0000786;GO:0043227;GO:0043226;GO:0110165GO:0097159;GO:0003677;GO:1901363;GO:0003674;GO:0005488;GO:0005515;GO:0003676;GO:0046983;GO:0046982	K11253	H3	------	------	COG2036	S:Function unknown	PF00125.26	Histone	Core histone H2A/H2B/H3/H4	nuclear	27	61.8	52.411	High
A0A4S4DC44	A0A4S4DC44_CAMSIProteinkinasedomain-containingproteinOS=Camelliasinensisvar.sinensisOX=542762GN=TEA_003363PE=4SV=1	43.46	5.44162	0	up	yes	0	0	0	1231200	1453700	0	0	0	0	1649600	1223800	1036900	0	819370	0	0	591209	0	BP:peptidyl-serine phosphorylation;BP:phosphorylation;BP:regulation of biological process;BP:nitrogen compound metabolic process;BP:intracellular signal transduction;BP:cellular protein metabolic process;BP:cellular macromolecule metabolic process;BP:protein autophosphorylation;BP:peptidyl-amino acid modification;BP:organic substance metabolic process;BP:biological regulation;BP:protein phosphory…	GO:0018105;GO:0016310;GO:0050789;GO:0006807;GO:0035556;GO:0044267;GO:0044260;GO:0046777;GO:0018193;GO:0071704;GO:0065007;GO:0006468;GO:0009987;GO:0006464;GO:0050794;GO:0043412;GO:0036211;GO:0008150;GO:0008152;GO:1901564;GO:0044238;GO:0018209;GO:0019538;GO:0044237;GO:0043170;GO:0006796;GO:0006793;GO:0007165GO:0043229;GO:0043227;GO:0043226;GO:0031224;GO:0005737;GO:0016021;GO:0016020;GO:0110165;GO:0…	K13412	CPK	map04626	Plant-pathogen interaction	ENOG410XRMJ	T:Signal transduction mechanisms	PF00069.27	Pkinase	Protein kinase domain	ER	4	16.5	39.57	High
A0A4S4ELR7	A0A4S4ELR7_CAMSIUncharacterizedproteinOS=Camelliasinensisvar.sinensisOX=542762GN=TEA_013209PE=4SV=1;tr|A0A4S4DDH6|A0A4S4DDH6_CAMSIUncharacterizedproteinOS=Camelliasinensisvar.sinensisOX=542762GN=TEA_000207PE=4SV=1	43.46	5.44162	0	up	yes	1595500	0	1642800	0	0	0	1097100	0	1764500	0	894060	1813700	0	0	1269300	483380	778118	0	CC:intracellular membrane-bounded organelle;CC:integral component of membrane;CC:cellular_component;CC:intracellular organelle;CC:intrinsic component of membrane;CC:membrane-bounded organelle;CC:organelle;CC:cellular anatomical entity;CC:endoplasmic reticulum	GO:0043231;GO:0016021;GO:0005575;GO:0043229;GO:0031224;GO:0043227;GO:0043226;GO:0110165;GO:0005783	------	------	------	------	ENOG4111VCB	S:Function unknown	------	------	------	ER	10	35.2	41.051	High
A0A4S4DER9	A0A4S4DER9_CAMSIUncharacterizedproteinOS=Camelliasinensisvar.sinensisOX=542762GN=TEA_018041PE=4SV=1	43.46	5.44162	0	up	yes	75632	0	81159	0	44577	0	0	0	0	0	120120	168550	0	178090	73640	118490	82361.2	0	CC:intracellular membrane-bounded organelle;CC:nucleus;CC:cellular_component;CC:intracellular organelle;CC:membrane-bounded organelle;CC:organelle;CC:cellular anatomical entity	GO:0043231;GO:0005634;GO:0005575;GO:0043229;GO:0043227;GO:0043226;GO:0110165	------	------	------	------	ENOG4111MBV	S:Function unknown	PF12579.10	DUF3755	Protein of unknown function	nuclear	3	17.7	25.84	High
A0A4S4DEY4	A0A4S4DEY4_CAMSINmrAdomain-containingproteinOS=Camelliasinensisvar.sinensisOX=542762GN=TEA_024524PE=4SV=1	43.46	5.44162	0	up	yes	0	0	0	0	0	0	0	0	0	0	0	2327200	1553600	3036700	1838200	0	1.09446e+06	0	MF:catalytic activity;MF:molecular_function;MF:oxidoreductase activity	GO:0003824;GO:0003674;GO:0016491	K23050	PCBER1	------	------	ENOG410Y0DY	S:Function unknown	PF05368.15	NmrA	NmrA-like family	peroxisomal	8	47.2	27.092	High
A0A4S4DHW1	A0A4S4DHW1_CAMSIPWWPdomain-containingproteinOS=Camelliasinensisvar.sinensisOX=542762GN=TEA_010316PE=4SV=1;tr|A0A4S4DFJ4|A0A4S4DFJ4_CAMSIPWWPdomain-containingproteinOS=Camelliasinensisvar.sinensisOX=542762GN=TEA_010313PE=4SV=1	43.46	5.44162	0	up	yes	0	0	0	0	0	0	283680	284560	445380	0	219820	0	0	188190	280900	194670	166120	0	------	------	------	------	------	------	ENOG4111MW7	S:Function unknown	PF00855.19	PWWP	PWWP domain	nuclear	6	26.5	33.226	High
A0A4S4DFP7	A0A4S4DFP7_CAMSICIDdomain-containingproteinOS=Camelliasinensisvar.sinensisOX=542762GN=TEA_016835PE=4SV=1	43.46	5.44162	0	up	yes	0	0	725010	0	0	0	591270	528420	0	0	149290	0	316790	295760	0	105320	108395	0	BP:nucleic acid metabolic process;BP:cellular nitrogen compound metabolic process;BP:nitrogen compound metabolic process;BP:organic cyclic compound metabolic process;BP:nucleobase-containing compound metabolic process;BP:exocytosis;BP:organic substance metabolic process;BP:export from cell;BP:transport;BP:primary metabolic process;BP:mRNA 3'-end processing;BP:cellular process;BP:cellular aromatic…	GO:0090304;GO:0034641;GO:0006807;GO:1901360;GO:0006139;GO:0006887;GO:0071704;GO:0140352;GO:0006810;GO:0044238;GO:0031124;GO:0009987;GO:0006725;GO:0031123;GO:0008150;GO:0008152;GO:0051234;GO:0051179;GO:0046483;GO:0016070;GO:0016071;GO:0046903;GO:0016192;GO:0032940;GO:0044237;GO:0043170;GO:0006396;GO:0006397GO:0030880;GO:1990234;GO:0099023;GO:0016591;GO:0000145;GO:1902494;GO:0032991;GO:0000428;GO:0…	K15559	RTT103	------	------	ENOG410XRAP	S:Function unknown	PF04818.15	CID	CID domain	cytoplasmic	6	83	10.931	High
A0A4S4DFV2	A0A4S4DFV2_CAMSIUncharacterizedproteinOS=Camelliasinensisvar.sinensisOX=542762GN=TEA_010047PE=4SV=1;tr|A0A4S4E9L8|A0A4S4E9L8_CAMSIUncharacterizedproteinOS=Camelliasinensisvar.sinensisOX=542762GN=TEA_028973PE=4SV=1	43.46	5.44162	0	up	yes	256590	0	0	0	465450	0	0	509840	284640	233500	0	0	0	161450	244170	0	115470	0	MF:cation binding;MF:transition metal ion binding;MF:ion binding;MF:molecular_function;MF:binding;MF:metal ion binding;MF:zinc ion binding	GO:0043169;GO:0046914;GO:0043167;GO:0003674;GO:0005488;GO:0046872;GO:0008270	------	------	------	------	ENOG410XYAV;ENOG4111MYG	S:Function unknown;	PF00569.19;PF15227.8;PF13445.8;PF13920.8;PF13923.8	ZZ;zf-C3HC4_4;zf-RING_UBOX;zf-C3HC4_3;zf-C3HC4_2	Zinc finger, ZZ type;zinc finger of C3HC4-type, RING;RING-type zinc-finger;Zinc finger, C3HC4 type;Zinc finger, C3HC4 type	cytoplasmic	3	15.7	33.355	High
A0A4S4DGJ0	A0A4S4DGJ0_CAMSIUncharacterizedproteinOS=Camelliasinensisvar.sinensisOX=542762GN=TEA_018592PE=4SV=1	43.46	5.44162	0	up	yes	0	0	0	14193000	0	0	0	0	25500000	2661600	2438700	5700100	0	3743600	0	0	5005500	0	BP:primary metabolic process;BP:cellular biosynthetic process;BP:cellular nitrogen compound metabolic process;BP:nitrogen compound metabolic process;BP:cellular macromolecule biosynthetic process;BP:cellular protein metabolic process;BP:cellular macromolecule metabolic process;BP:peptide biosynthetic process;BP:organic substance metabolic process;BP:organic substance biosynthetic process;BP:cellu…	GO:0044238;GO:0044249;GO:0034641;GO:0006807;GO:0034645;GO:0044267;GO:0044260;GO:0043043;GO:0071704;GO:1901576;GO:0009987;GO:0009058;GO:0009059;GO:0008150;GO:0008152;GO:0044271;GO:0043604;GO:1901564;GO:0043603;GO:1901566;GO:0019538;GO:0044237;GO:0043170;GO:0006518;GO:0006412GO:0043232;GO:0043226;GO:0110165;GO:0005840;GO:0043229;GO:0005575;GO:0043228GO:0003674;GO:0005198;GO:0003735	K02889	RP-L21e, RPL21	map03010	Ribosome	COG2139	J:Translation, ribosomal structure and biogenesis	PF01157.20	Ribosomal_L21e	Ribosomal protein L21e	chloroplast	4	59.7	7.2951	High
A0A4S4DGL8	A0A4S4DGL8_CAMSIFattyacidhydroxylasedomain-containingproteinOS=Camelliasinensisvar.sinensisOX=542762GN=TEA_027914PE=3SV=1	43.46	5.44162	0	up	yes	434630	0	0	0	0	387060	0	458750	260460	472670	92106	0	240280	362360	238750	0	208328	0	BP:primary metabolic process;BP:lipid metabolic process;BP:organic substance biosynthetic process;BP:organic substance metabolic process;BP:biosynthetic process;BP:metabolic process;BP:biological_process;BP:lipid biosynthetic processCC:integral component of membrane;CC:cellular anatomical entity;CC:cellular_component;CC:intrinsic component of membraneMF:oxidoreductase activity;MF:cation binding;M…	GO:0044238;GO:0006629;GO:1901576;GO:0071704;GO:0009058;GO:0008152;GO:0008150;GO:0008610GO:0016021;GO:0110165;GO:0005575;GO:0031224GO:0016491;GO:0043169;GO:0046914;GO:0003824;GO:0043167;GO:0003674;GO:0005488;GO:0005506;GO:0046872	K15746	crtZ	map00906	Carotenoid biosynthesis	ENOG4111G77	S:Function unknown	PF04116.15	FA_hydroxylase	Fatty acid hydroxylase superfamily	peroxisomal	2	8.8	37.918	High
A0A4S4DGM9	A0A4S4DGM9_CAMSIUncharacterizedproteinOS=Camelliasinensisvar.sinensisOX=542762GN=TEA_029469PE=4SV=1	43.46	5.44162	0	up	yes	190900	0	108210	0	0	0	0	0	0	0	312750	536960	103300	360900	0	213830	190968	0	------	------	------	------	------	------	COG4886	J:Translation, ribosomal structure and biogenesis	PF12799.9;PF13855.8;PF14580.8	LRR_4;LRR_8;LRR_9	Leucine Rich repeats;Leucine rich repeat;Leucine-rich repeat	nuclear	4	14.3	40.398	High
A0A4S4DGP8	A0A4S4DGP8_CAMSISulfotransferaseOS=Camelliasinensisvar.sinensisOX=542762GN=TEA_028546PE=3SV=1	43.46	5.44162	0	up	yes	0	0	0	0	0	0	97852	0	97121	172460	173200	221490	247070	0	0	187420	137345	0	BP:cellular process;BP:sulfation;BP:cellular metabolic process;BP:sulfur compound metabolic process;BP:metabolic process;BP:biological_processCC:cytoplasm;CC:cellular_component;CC:cellular anatomical entityMF:molecular_function;MF:transferase activity, transferring sulfur-containing groups;MF:sulfotransferase activity;MF:catalytic activity;MF:transferase activity	GO:0009987;GO:0051923;GO:0044237;GO:0006790;GO:0008152;GO:0008150GO:0005737;GO:0005575;GO:0110165GO:0003674;GO:0016782;GO:0008146;GO:0003824;GO:0016740	------	------	------	------	------	------	PF00685.29;PF13469.8	Sulfotransfer_1;Sulfotransfer_3	Sulfotransferase domain;Sulfotransferase family	cytoplasmic	7	19	56.32	High
A0A4S4DJV3	A0A4S4DJV3_CAMSIRING-typeE3ubiquitintransferaseOS=Camelliasinensisvar.sinensisOX=542762GN=TEA_026392PE=4SV=1	43.46	5.44162	0	up	yes	0	0	0	0	4632900	0	0	4507400	0	0	2948700	3163100	0	2094600	0	1948800	1269400	0	BP:biological_process;BP:metabolic process;BP:methylationCC:integral component of membrane;CC:cellular_component;CC:cellular anatomical entity;CC:intrinsic component of membraneMF:ubiquitin-like protein transferase activity;MF:catalytic activity, acting on a protein;MF:catalytic activity;MF:transferase activity;MF:transferase activity, transferring one-carbon groups;MF:molecular_function;MF:methy…	GO:0008150;GO:0008152;GO:0032259GO:0016021;GO:0005575;GO:0110165;GO:0031224GO:0019787;GO:0140096;GO:0003824;GO:0016740;GO:0016741;GO:0003674;GO:0008168;GO:0004842	------	------	------	------	ENOG410Y3P9	O:Posttranslational modification, protein turnover, chaperones	PF04564.17	U-box	U-box domain	mitochondrial	2	7.2	32.998	High
A0A4S4DJX4	A0A4S4DJX4_CAMSIUncharacterizedproteinOS=Camelliasinensisvar.sinensisOX=542762GN=TEA_016088PE=4SV=1	43.46	5.44162	0	up	yes	0	337790	0	485880	0	0	0	0	226080	0	135950	0	0	0	69761	101040	66603.9	0	BP:floral meristem determinacy;BP:developmental process;BP:multicellular organismal process;BP:reproductive process;BP:developmental process involved in reproduction;BP:biological_process;BP:meristem determinacyCC:intracellular membrane-bounded organelle;CC:nucleus;CC:cellular_component;CC:intracellular organelle;CC:membrane-bounded organelle;CC:organelle;CC:cellular anatomical entity	GO:0010582;GO:0032502;GO:0032501;GO:0022414;GO:0003006;GO:0008150;GO:0010022GO:0043231;GO:0005634;GO:0005575;GO:0043229;GO:0043227;GO:0043226;GO:0110165	K14833	NOC2	------	------	COG5604	S:Function unknown	PF03715.15;PF04667.19	Noc2;Endosulfine	Noc2p family;cAMP-regulated phosphoprotein/endosulfine conserved region	nuclear	5	8.7	76.383	High
A0A4S4DL23	A0A4S4DL23_CAMSIProtein-serine/threoninekinaseOS=Camelliasinensisvar.sinensisOX=542762GN=TEA_009741PE=3SV=1	43.46	5.44162	0	up	yes	656240	777680	0	0	0	0	0	916450	689800	0	433810	995080	0	0	0	498960	327206	0	BP:regulation of primary metabolic process;BP:regulation of metabolic process;BP:phosphorylation;BP:regulation of cellular metabolic process;BP:regulation of glucose metabolic process;BP:nitrogen compound metabolic process;BP:regulation of small molecule metabolic process;BP:cellular protein metabolic process;BP:cellular macromolecule metabolic process;BP:protein autophosphorylation;BP:regulation…	GO:0080090;GO:0019222;GO:0016310;GO:0031323;GO:0010906;GO:0006807;GO:0062012;GO:0044267;GO:0044260;GO:0046777;GO:0050789;GO:0071704;GO:0065007;GO:0006468;GO:0009987;GO:0006464;GO:0050794;GO:0043412;GO:0036211;GO:0008150;GO:0010675;GO:0008152;GO:0044238;GO:1901564;GO:0019538;GO:0044237;GO:0043170;GO:0006796;GO:0006793;GO:0006109GO:0031974;GO:0043229;GO:0043227;GO:0043226;GO:0070013;GO:0005739;GO:0…	K00898	PDK2_3_4	------	------	COG0642	G:Carbohydrate transport and metabolism	PF10436.11	BCDHK_Adom3	Mitochondrial branched-chain alpha-ketoacid dehydrogenase kinase	chloroplast	4	28.3	21.204	High
A0A4S4DM61	A0A4S4DM61_CAMSISmallnuclearribonucleoproteinSmD1OS=Camelliasinensisvar.sinensisOX=542762GN=TEA_004734PE=3SV=1	43.46	5.44162	0	up	yes	2192400	0	331830	0	623500	0	0	0	0	0	1329400	2104800	1723100	2548800	1453500	1195300	1.29436e+06	0	BP:macromolecular complex subunit organization;BP:cellular component assembly;BP:cellular macromolecular complex assembly;BP:cellular component organization or biogenesis;BP:spliceosomal snRNP assembly;BP:cellular component organization;BP:macromolecular complex assembly;BP:ribonucleoprotein complex assembly;BP:cellular process;BP:ribonucleoprotein complex subunit organization;BP:biological_proce…	GO:0043933;GO:0022607;GO:0034622;GO:0071840;GO:0000387;GO:0016043;GO:0065003;GO:0022618;GO:0009987;GO:0071826;GO:0008150GO:0000243;GO:0043229;GO:0120114;GO:0043227;GO:0005575;GO:0005634;GO:0043226;GO:0110165;GO:1902494;GO:0071011;GO:0071013;GO:0034715;GO:0034719;GO:0097525;GO:0032991;GO:0043231;GO:0030532;GO:1990904;GO:0097526;GO:0005689;GO:0005687;GO:0005686;GO:0005685;GO:0005684;GO:0005682;GO:0…	K11087	SNRPD1, SMD1	map03040	Spliceosome	COG1958	K:Transcription	PF01423.24	LSM	LSM domain	nuclear	2	5	60.626	High
A0A4S4DMG5	A0A4S4DMG5_CAMSIUncharacterizedproteinOS=Camelliasinensisvar.sinensisOX=542762GN=TEA_018821PE=4SV=1	43.46	5.44162	0	up	yes	141430	0	0	0	0	0	0	0	0	0	221440	221410	71815	0	155430	62876	91621.4	0	BP:organelle organization;BP:chromosome organization;BP:cellular process;BP:mitotic cell cycle process;BP:biological_process;BP:cell cycle process;BP:cellular component organization;BP:cell division;BP:mitotic sister chromatid cohesion;BP:cellular component organization or biogenesis;BP:sister chromatid cohesionCC:cellular anatomical entity;CC:nucleus;CC:intracellular membrane-bounded organelle;C…	GO:0006996;GO:0051276;GO:0009987;GO:1903047;GO:0008150;GO:0022402;GO:0016043;GO:0051301;GO:0007064;GO:0071840;GO:0007062GO:0110165;GO:0005634;GO:0043231;GO:0043229;GO:0005575;GO:0043227;GO:0043226	K11267	PDS5	------	------	ENOG410XQW7	S:Function unknown	------	------	------	nuclear	30	53.5	78.599	High
A0A4S4DMZ8	A0A4S4DMZ8_CAMSICnd1domain-containingproteinOS=Camelliasinensisvar.sinensisOX=542762GN=TEA_027634PE=4SV=1	43.46	5.44162	0	up	yes	0	15760	0	0	31320	0	19390	0	0	0	26446	25171	63015	43450	17861	51813	28469.5	0	BP:DNA conformation change;BP:organelle organization;BP:chromosome organization;BP:cellular process;BP:DNA packaging;BP:chromosome condensation;BP:biological_process;BP:mitotic cell cycle process;BP:mitotic chromosome condensation;BP:cell cycle process;BP:cellular component organization or biogenesis;BP:cellular component organizationCC:cellular anatomical entity;CC:nucleus;CC:intracellular membr…	GO:0071103;GO:0006996;GO:0051276;GO:0009987;GO:0006323;GO:0030261;GO:0008150;GO:1903047;GO:0007076;GO:0022402;GO:0071840;GO:0016043GO:0110165;GO:0005634;GO:0043231;GO:0043229;GO:0005575;GO:0043227;GO:0043226	K11491	NCAPD3	------	------	ENOG410XSGK	S:Function unknown	PF12717.9	Cnd1	non-SMC mitotic condensation complex subunit 1	nuclear	11	58.7	26.529	High
A0A4S4ERE7	A0A4S4ERE7_CAMSIUBAdomain-containingproteinOS=Camelliasinensisvar.sinensisOX=542762GN=TEA_000909PE=4SV=1;tr|A0A4S4DNE5|A0A4S4DNE5_CAMSIUBAdomain-containingproteinOS=Camelliasinensisvar.sinensisOX=542762GN=TEA_028906PE=4SV=1	43.46	5.44162	0	up	yes	3247000	0	0	0	0	0	3605800	142590	0	0	1953000	0	490090	0	440030	372440	406945	0	CC:integral component of membrane;CC:cellular_component;CC:intrinsic component of membrane;CC:cellular anatomical entityMF:hydrolase activity;MF:catalytic activity;MF:molecular_function	GO:0016021;GO:0005575;GO:0031224;GO:0110165GO:0016787;GO:0003824;GO:0003674	K24348	UBXN1_4	map04141	Protein processing in endoplasmic reticulum	ENOG410XQQK;ENOG410ZKH8	S:Function unknown;	PF09409.12;PF00627.33	PUB;UBA	PUB domain;UBA/TS-N domain	cytoplasmic	6	19.3	41.464	High
A0A4S4DNP0	A0A4S4DNP0_CAMSIUncharacterizedproteinOS=Camelliasinensisvar.sinensisOX=542762GN=TEA_022049PE=4SV=1	43.46	5.44162	0	up	yes	0	0	0	0	0	0	0	0	450190	0	0	369360	194150	206600	0	0	152538	0	------	------	------	------	------	------	ENOG410Y5WM	S:Function unknown	------	------	------	cytoplasmic	7	23.9	40.423	High
A0A4S4DPS3	A0A4S4DPS3_CAMSIBHLHdomain-containingproteinOS=Camelliasinensisvar.sinensisOX=542762GN=TEA_012857PE=4SV=1	43.46	5.44162	0	up	yes	0	0	0	0	0	523280	0	0	0	0	1038300	0	0	426570	868280	586870	365002	0	BP:regulation of primary metabolic process;BP:regulation of metabolic process;BP:regulation of cellular biosynthetic process;BP:regulation of cellular metabolic process;BP:regulation of biological process;BP:regulation of cellular macromolecule biosynthetic process;BP:regulation of nucleobase-containing compound metabolic process;BP:biological regulation;BP:regulation of gene expression;BP:regula…	GO:0080090;GO:0019222;GO:0031326;GO:0031323;GO:0050789;GO:2000112;GO:0019219;GO:0065007;GO:0010468;GO:0060255;GO:0009889;GO:1903506;GO:0050794;GO:0008150;GO:0051171;GO:2001141;GO:0051252;GO:0006355;GO:0010556;GO:0040008GO:0043229;GO:0043227;GO:0005634;GO:0043226;GO:0110165;GO:0043231;GO:0005575GO:0003674;GO:0005488;GO:0003676;GO:0003677;GO:0097159;GO:0005515;GO:0046983;GO:1901363	------	------	------	------	ENOG410ZNWT	K:Transcription	------	------	------	mitochondrial	10	11.2	125.48	High
A0A4S4DS18	A0A4S4DS18_CAMSIUncharacterizedproteinOS=Camelliasinensisvar.sinensisOX=542762GN=TEA_006744PE=4SV=1;tr|A0A4S4DRZ0|A0A4S4DRZ0_CAMSIUncharacterizedproteinOS=Camelliasinensisvar.sinensisOX=542762GN=TEA_006745PE=4SV=1	43.46	5.44162	0	up	yes	0	48026	0	55216	0	0	0	56527	0	0	297380	90294	0	56790	0	112000	69558	0	------	------	------	------	------	------	ENOG410YDXB	S:Function unknown	PF05542.13	DUF760	Protein of unknown function	chloroplast	4	58.1	13.035	High
A0A4S4EP89	A0A4S4EP89_CAMSITPTdomain-containingproteinOS=Camelliasinensisvar.sinensisOX=542762GN=TEA_003337PE=4SV=1;tr|A0A4S4DS36|A0A4S4DS36_CAMSITPTdomain-containingproteinOS=Camelliasinensisvar.sinensisOX=542762GN=TEA_006342PE=4SV=1	43.46	5.44162	0	up	yes	0	3204700	0	1792300	0	0	1249800	0	0	1352000	1074500	0	1684700	946760	690590	0	718569	0	CC:intracellular organelle;CC:membrane-bounded organelle;CC:organelle;CC:intrinsic component of membrane;CC:cellular anatomical entity;CC:Golgi apparatus;CC:intracellular membrane-bounded organelle;CC:cellular_component;CC:integral component of membraneMF:nucleobase-containing compound transmembrane transporter activity;MF:molecular_function;MF:ion transmembrane transporter activity;MF:anion tran…	GO:0043229;GO:0043227;GO:0043226;GO:0031224;GO:0110165;GO:0005794;GO:0043231;GO:0005575;GO:0016021GO:0015932;GO:0003674;GO:0015075;GO:0008509;GO:0005460;GO:0015165;GO:0015297;GO:0015291;GO:0005215;GO:0005338;GO:0008514;GO:0022857;GO:0005459;GO:0022804;GO:1901505	K15285	SLC35E3	------	------	ENOG410XP1S	S:Function unknown	PF03151.18;PF00892.22;PF08449.13	TPT;EamA;UAA	Triose-phosphate Transporter family;EamA-like transporter family;UAA transporter family	plasma membrane	2	8.5	51.147	High
A0A4S4DT92	A0A4S4DT92_CAMSIOxidored_FMNdomain-containingproteinOS=Camelliasinensisvar.sinensisOX=542762GN=TEA_023254PE=4SV=1	43.46	5.44162	0	up	yes	0	0	0	1051200	909050	0	0	516260	292800	0	415650	4713500	386830	535860	505830	571640	927764	0	MF:purine ribonucleoside triphosphate binding;MF:molecular_function;MF:binding;MF:ATPase activity;MF:ion binding;MF:heterocyclic compound binding;MF:nucleoside phosphate binding;MF:oxidoreductase activity;MF:anion binding;MF:nucleotide binding;MF:FMN binding;MF:purine nucleotide binding;MF:ATP binding;MF:hydrolase activity;MF:nucleoside-triphosphatase activity;MF:small molecule binding;MF:catalyt…	GO:0035639;GO:0003674;GO:0005488;GO:0016887;GO:0043167;GO:1901363;GO:1901265;GO:0016491;GO:0043168;GO:0000166;GO:0010181;GO:0017076;GO:0005524;GO:0016787;GO:0017111;GO:0036094;GO:0003824;GO:0016818;GO:0030554;GO:0097367;GO:0097159;GO:0016817;GO:0016462;GO:0032559;GO:0032555;GO:0032553	K05894	OPR	map00592	alpha-Linolenic acid metabolism	COG1902	C:Energy production and conversion	PF00724.22	Oxidored_FMN	NAD	chloroplast	10	44	38.643	High
A0A4S4DTW9	A0A4S4DTW9_CAMSIFMNhydroxyaciddehydrogenasedomain-containingproteinOS=Camelliasinensisvar.sinensisOX=542762GN=TEA_029495PE=3SV=1	43.46	5.44162	0	up	yes	0	1820100	0	1044100	884550	0	0	0	712010	776240	595480	0	682060	452750	0	0	402318	0	BP:cellular process;BP:biological_process;BP:metabolic process;BP:cellular metabolic compound salvage;BP:cellular metabolic process;BP:oxidative photosynthetic carbon pathwayCC:intrinsic component of membrane;CC:integral component of membrane;CC:cellular anatomical entity;CC:cellular_componentMF:molecular_function;MF:binding;MF:ion binding;MF:heterocyclic compound binding;MF:anion binding;MF:nucl…	GO:0009987;GO:0008150;GO:0008152;GO:0043094;GO:0044237;GO:0009854GO:0031224;GO:0016021;GO:0110165;GO:0005575GO:0003674;GO:0005488;GO:0043167;GO:1901363;GO:0043168;GO:0000166;GO:1901265;GO:0010181;GO:0036094;GO:0097367;GO:0097159;GO:0032553	K11517	HAO	map00630;map04146	Glyoxylate and dicarboxylate metabolism;Peroxisome	COG1304	J:Translation, ribosomal structure and biogenesis	PF01070.20;PF00478.27;PF03060.17	FMN_dh;IMPDH;NMO	FMN-dependent dehydrogenase;IMP dehydrogenase / GMP reductase domain;Nitronate monooxygenase	cytoplasmic	3	26.3	10.456	High
A0A4S4DUA3	A0A4S4DUA3_CAMSIUncharacterizedproteinOS=Camelliasinensisvar.sinensisOX=542762GN=TEA_010199PE=4SV=1	43.46	5.44162	0	up	yes	31635	0	11668	0	0	0	0	0	0	0	64351	38881	12068	0	14216	37384	20862.5	0	CC:integral component of membrane;CC:cellular_component;CC:intrinsic component of membrane;CC:cellular anatomical entityMF:catalytic activity;MF:transferase activity;MF:molecular_function	GO:0016021;GO:0005575;GO:0031224;GO:0110165GO:0003824;GO:0016740;GO:0003674	------	------	------	------	ENOG410XT5U	S:Function unknown	PF05686.14	Glyco_transf_90	Glycosyl transferase family 90	Golgi apparatus	10	37.6	42.679	High
A0A4S4DV12	A0A4S4DV12_CAMSIFAD-bindingFR-typedomain-containingproteinOS=Camelliasinensisvar.sinensisOX=542762GN=TEA_019242PE=4SV=1;tr|A0A4S4EFF4|A0A4S4EFF4_CAMSIFAD-bindingFR-typedomain-containingproteinOS=Camelliasinensisvar.sinensisOX=542762GN=TEA_005501PE=4SV=1	43.46	5.44162	0	up	yes	0	0	1009500	0	0	0	0	0	0	0	362430	0	0	6976700	4126900	477130	1492895	0	CC:integral component of membrane;CC:cellular anatomical entity;CC:cellular_component;CC:intrinsic component of membraneMF:cytochrome-b5 reductase activity, acting on NA;MF:catalytic activity;MF:molecular_function;MF:oxidoreductase activity, acting on NA;MF:oxidoreductase activity, acting on NA;MF:oxidoreductase activity	GO:0016021;GO:0110165;GO:0005575;GO:0031224GO:0004128;GO:0003824;GO:0003674;GO:0016651;GO:0016653;GO:0016491	K00326	E1.6.2.2	map00520	Amino sugar and nucleotide sugar metabolism	COG0543	S:Function unknown	PF00970.26	FAD_binding_6	Oxidoreductase FAD-binding domain	vacuolar	3	15.1	22.442	High
A0A4S4DVX0	A0A4S4DVX0_CAMSIUncharacterizedproteinOS=Camelliasinensisvar.sinensisOX=542762GN=TEA_010386PE=4SV=1	43.46	5.44162	0	up	yes	0	0	0	0	0	197120	202690	200220	166850	0	166320	0	138340	0	0	130360	75233.8	0	BP:transport;BP:phosphate ion transport;BP:localization;BP:anion transport;BP:biological_process;BP:inorganic anion transport;BP:establishment of localization;BP:ion transportCC:integral component of membrane;CC:cellular_component;CC:intrinsic component of membrane;CC:cellular anatomical entity	GO:0006810;GO:0006817;GO:0051179;GO:0006820;GO:0008150;GO:0015698;GO:0051234;GO:0006811GO:0016021;GO:0005575;GO:0031224;GO:0110165	------	------	------	------	ENOG410YECT	S:Function unknown	PF05904.13	DUF863	Plant protein of unknown function	nuclear	6	29.2	23.196	High
A0A4S4DWJ8	A0A4S4DWJ8_CAMSIUncharacterizedproteinOS=Camelliasinensisvar.sinensisOX=542762GN=TEA_014629PE=4SV=1	43.46	5.44162	0	up	yes	0	0	0	0	0	0	549850	0	0	0	518690	602290	837330	0	301840	416150	334538	0	BP:protein localization;BP:glycerophospholipid metabolic process;BP:cellular biosynthetic process;BP:cellular localization;BP:protein localization to cell periphery;BP:cellular lipid metabolic process;BP:glycerolipid biosynthetic process;BP:cellular macromolecule localization;BP:organic substance metabolic process;BP:phosphatidylinositol phosphorylation;BP:phosphatidylinositol biosynthetic proces…	GO:0008104;GO:0006650;GO:0044249;GO:0051641;GO:1990778;GO:0044255;GO:0045017;GO:0070727;GO:0071704;GO:0046854;GO:0006661;GO:0033036;GO:0006644;GO:0034613;GO:0006629;GO:1901576;GO:0009987;GO:0009058;GO:0046488;GO:0072657;GO:0008152;GO:0046474;GO:0051668;GO:0046486;GO:0072659;GO:0090407;GO:0051179;GO:0008610;GO:0044238;GO:0008654;GO:0044237;GO:0006796;GO:0006793;GO:0019637;GO:0008150GO:0005886;GO:0…	K21844	FAM126	------	------	ENOG410ZXRB	S:Function unknown	PF09790.11	Hyccin	Hyccin	cytoplasmic	3	65.5	6.7022	High
A0A4S4DXH3	A0A4S4DXH3_CAMSIUncharacterizedproteinOS=Camelliasinensisvar.sinensisOX=542762GN=TEA_015331PE=4SV=1;tr|A0A4S4DZA5|A0A4S4DZA5_CAMSIUncharacterizedproteinOS=Camelliasinensisvar.sinensisOX=542762GN=TEA_015336PE=4SV=1	43.46	5.44162	0	up	yes	0	408960	0	392530	0	0	0	0	696930	470490	188960	0	221620	0	0	0	197250	0	------	------	------	------	------	------	COG0406	M:Cell wall/membrane/envelope biogenesis	PF00300.24	His_Phos_1	Histidine phosphatase superfamily	cytoplasmic	24	60.3	59.144	High
A0A4S4DY55	A0A4S4DY55_CAMSIUncharacterizedproteinOS=Camelliasinensisvar.sinensisOX=542762GN=TEA_011858PE=4SV=1	43.46	5.44162	0	up	yes	0	1710800	0	0	0	0	1532500	0	0	0	991270	0	1651200	502460	821240	1302100	658534	0	BP:response to bacterium;BP:response to external biotic stimulus;BP:interspecies interaction between organisms;BP:defense response;BP:response to stress;BP:defense response to other organism;BP:immune response;BP:response to other organism;BP:defense response to fungus;BP:response to biotic stimulus;BP:response to external stimulus;BP:response to fungus;BP:response to stimulus;BP:defense response…	GO:0009617;GO:0043207;GO:0044419;GO:0006952;GO:0006950;GO:0098542;GO:0006955;GO:0051707;GO:0050832;GO:0009607;GO:0009605;GO:0009620;GO:0050896;GO:0042742;GO:0002376;GO:0008150GO:0003674;GO:0008061;GO:0004540;GO:0016787;GO:0140098;GO:0016788;GO:0003824;GO:0004518;GO:0097367;GO:0005488	------	------	------	------	COG3979	L:Replication, recombination and repair	PF00967.19;PF00187.21	Barwin;Chitin_bind_1	Barwin family;Chitin recognition protein	extracellular	18	80	14.163	High
A0A4S4DZJ5	A0A4S4DZJ5_CAMSIUncharacterizedproteinOS=Camelliasinensisvar.sinensisOX=542762GN=TEA_003493PE=3SV=1;tr|A0A4S4DHE3|A0A4S4DHE3_CAMSIUncharacterizedproteinOS=Camelliasinensisvar.sinensisOX=542762GN=TEA_028204PE=3SV=1	43.46	5.44162	0	up	yes	550390	0	0	0	624760	0	5881500	0	206830	0	304350	279070	0	238770	0	0	128628	0	BP:coenzyme A metabolic process;BP:coenzyme A biosynthetic process;BP:nucleoside bisphosphate biosynthetic process;BP:cellular biosynthetic process;BP:cellular nitrogen compound metabolic process;BP:nucleotide biosynthetic process;BP:small molecule metabolic process;BP:purine-containing compound metabolic process;BP:purine-containing compound biosynthetic process;BP:organic cyclic compound biosyn…	GO:0015936;GO:0015937;GO:0033866;GO:0044249;GO:0034641;GO:0009165;GO:0044281;GO:0072521;GO:0072522;GO:1901362;GO:0009259;GO:0090407;GO:0033875;GO:0071704;GO:1901360;GO:0046483;GO:0018130;GO:0009987;GO:0034032;GO:0019693;GO:0006139;GO:0006164;GO:0006725;GO:0009152;GO:0009150;GO:0009260;GO:0009058;GO:0009117;GO:0008152;GO:0019438;GO:0034654;GO:0044271;GO:0034030;GO:0055086;GO:0034033;GO:0044238;GO:…	K00859	coaE	map00770;map01240	Pantothenate and CoA biosynthesis;Biosynthesis of cofactors	COG0237	H:Coenzyme transport and metabolism	PF01121.22	CoaE	Dephospho-CoA kinase	cytoplasmic	8	37.3	27.414	High
A0A4S4DZT9	A0A4S4DZT9_CAMSIPPIasecyclophilin-typedomain-containingproteinOS=Camelliasinensisvar.sinensisOX=542762GN=TEA_026918PE=4SV=1	43.46	5.44162	0	up	yes	0	0	791490	0	708470	0	0	0	0	378710	0	0	228870	259060	168980	119910	144441	0	CC:intracellular membrane-bounded organelle;CC:plastid;CC:thylakoid lumen;CC:cellular_component;CC:intracellular organelle;CC:membrane-bounded organelle;CC:organelle;CC:cellular anatomical entity;CC:chloroplastMF:isomerase activity;MF:catalytic activity, acting on a protein;MF:cis-trans isomerase activity;MF:catalytic activity;MF:molecular_function;MF:peptidyl-prolyl cis-trans isomerase activity	GO:0043231;GO:0009536;GO:0031977;GO:0005575;GO:0043229;GO:0043227;GO:0043226;GO:0110165;GO:0009507GO:0016853;GO:0140096;GO:0016859;GO:0003824;GO:0003674;GO:0003755	K03768	PPIB, ppiB	------	------	COG0652	S:Function unknown	PF00160.23	Pro_isomerase	Cyclophilin type peptidyl-prolyl cis-trans isomerase/CLD	cytoplasmic	14	55.6	34.985	High
A0A4S4E2A3	A0A4S4E2A3_CAMSIUncharacterizedproteinOS=Camelliasinensisvar.sinensisOX=542762GN=TEA_012674PE=4SV=1	43.46	5.44162	0	up	yes	114700	0	128120	0	0	0	0	0	313680	0	84210	0	0	71337	212530	120370	100266	0	CC:intracellular membrane-bounded organelle;CC:nucleus;CC:cellular_component;CC:intracellular organelle;CC:membrane-bounded organelle;CC:organelle;CC:cellular anatomical entityMF:cation binding;MF:organic cyclic compound binding;MF:heterocyclic compound binding;MF:ion binding;MF:molecular_function;MF:binding;MF:nucleic acid binding;MF:metal ion binding;MF:RNA binding	GO:0043231;GO:0005634;GO:0005575;GO:0043229;GO:0043227;GO:0043226;GO:0110165GO:0043169;GO:0097159;GO:1901363;GO:0043167;GO:0003674;GO:0005488;GO:0003676;GO:0046872;GO:0003723	K13094	RBM5_10	------	------	ENOG410ZZZM	S:Function unknown	PF00076.24;PF17780.3;PF01585.25;PF12656.9	RRM_1;OCRE;G-patch;G-patch_2	RNA recognition motif.;OCRE domain;G-patch domain;G-patch domain	nuclear	7	22.3	37.391	High
A0A4S4E2Z4	A0A4S4E2Z4_CAMSIMFSdomain-containingproteinOS=Camelliasinensisvar.sinensisOX=542762GN=TEA_022246PE=4SV=1	43.46	5.44162	0	up	yes	0	727210	0	0	0	0	1499000	0	761810	0	562520	919610	1304400	833870	603220	736160	715199	0	BP:ion transport;BP:transport;BP:phosphate ion transport;BP:anion transport;BP:carbohydrate transport;BP:biological_process;BP:organic substance transport;BP:inorganic anion transport;BP:establishment of localization;BP:localizationCC:cellular_component;CC:integral component of membrane;CC:cellular anatomical entity;CC:intrinsic component of membraneMF:transporter activity;MF:transmembrane transp…	GO:0006811;GO:0006810;GO:0006817;GO:0006820;GO:0008643;GO:0008150;GO:0071702;GO:0015698;GO:0051234;GO:0051179GO:0005575;GO:0016021;GO:0110165;GO:0031224GO:0005215;GO:0022857;GO:0003674	------	------	------	------	ENOG410XNQK	H:Coenzyme transport and metabolism	PF00083.26;PF07690.18	Sugar_tr;MFS_1	Sugar;Major Facilitator Superfamily	cytoplasmic	6	17.5	46.384	High
A0A4S4E452	A0A4S4E452_CAMSIUncharacterizedproteinOS=Camelliasinensisvar.sinensisOX=542762GN=TEA_025088PE=4SV=1	43.46	5.44162	0	up	yes	0	0	0	0	0	609840	917560	644520	732100	836800	571610	371010	590110	440990	0	0	442828	0	------	------	K25058	CACTIN	------	------	ENOG410XPKF	S:Function unknown	PF09732.11;PF10312.11	CactinC_cactus;Cactin_mid	Cactus-binding C-terminus of cactin protein;Conserved mid region of cactin	cytoplasmic	8	46.3	23.136	High
A0A4S4E4H1	A0A4S4E4H1_CAMSILipase_GDSLdomain-containingproteinOS=Camelliasinensisvar.sinensisOX=542762GN=TEA_015607PE=4SV=1	43.46	5.44162	0	up	yes	0	0	0	363280	0	157020	381580	0	0	329000	427440	320680	797390	319190	289070	156510	329910	0	MF:hydrolase activity;MF:molecular_function;MF:hydrolase activity, acting on ester bonds;MF:catalytic activity	GO:0016787;GO:0003674;GO:0016788;GO:0003824	K23978	IAH1	------	------	COG2755	S:Function unknown	PF13472.8;PF00657.24	Lipase_GDSL_2;Lipase_GDSL	GDSL-like Lipase/Acylhydrolase family;GDSL-like Lipase/Acylhydrolase	mitochondrial	29	65.6	37.907	High
A0A4S4E545	A0A4S4E545_CAMSIUncharacterizedproteinOS=Camelliasinensisvar.sinensisOX=542762GN=TEA_002620PE=4SV=1	43.46	5.44162	0	up	yes	0	1640700	0	0	0	0	1522000	787100	786490	1410200	0	890860	703410	0	0	0	473870	0	CC:organelle;CC:intracellular organelle;CC:membrane-bounded organelle;CC:intrinsic component of membrane;CC:organelle subcompartment;CC:vesicle;CC:cytoplasmic vesicle;CC:integral component of membrane;CC:cellular anatomical entity;CC:intracellular vesicle;CC:intracellular membrane-bounded organelle;CC:trans-Golgi network;CC:cellular_component;CC:Golgi subcompartment;CC:endosomeMF:molecular_functi…	GO:0043226;GO:0043229;GO:0043227;GO:0031224;GO:0031984;GO:0031982;GO:0031410;GO:0016021;GO:0110165;GO:0097708;GO:0043231;GO:0005802;GO:0005575;GO:0098791;GO:0005768GO:0003674;GO:0005488;GO:1901363;GO:0043169;GO:0043167;GO:0046872;GO:0020037;GO:0046906;GO:0097159	------	------	------	------	ENOG410XRPW	S:Function unknown	PF09459.12	EB_dh	Ethylbenzene dehydrogenase	cytoplasmic	7	41.5	18.748	High
A0A4S4E5H3	A0A4S4E5H3_CAMSIGlucose-6-phosphate1-dehydrogenaseOS=Camelliasinensisvar.sinensisOX=542762GN=TEA_030201PE=3SV=1	43.46	5.44162	0	up	yes	0	0	589410	194270	2094000	0	0	0	492460	0	1194400	1079000	0	1212300	748120	932490	707346	0	BP:NADP metabolic process;BP:monosaccharide metabolic process;BP:pentose-phosphate shunt;BP:generation of precursor metabolites and energy;BP:organic substance metabolic process;BP:NADPH regeneration;BP:cellular process;BP:hexose metabolic process;BP:glucose 6-phosphate metabolic process;BP:metabolic process;BP:carbohydrate metabolic process;BP:primary metabolic process;BP:carbohydrate derivative…	GO:0006739;GO:0005996;GO:0006098;GO:0006091;GO:0071704;GO:0006740;GO:0009987;GO:0019318;GO:0051156;GO:0008152;GO:0005975;GO:0044238;GO:1901135;GO:0044237;GO:0006796;GO:0006793;GO:0019637;GO:0008150;GO:0006006;GO:0044281GO:0003674;GO:0005488;GO:0043167;GO:1901363;GO:1901265;GO:0016491;GO:0043169;GO:0050661;GO:0004345;GO:0000166;GO:0046872;GO:0036094;GO:0003824;GO:0016614;GO:0016616;GO:0097159	K00036	G6PD, zwf	map00480;map00030	Glutathione metabolism;Pentose phosphate pathway	COG0364	G:Carbohydrate transport and metabolism	PF02781.18;PF00479.24	G6PD_C;G6PD_N	Glucose-6-phosphate dehydrogenase, C-terminal domain;Glucose-6-phosphate dehydrogenase, NAD binding domain	chloroplast	6	53.1	14.997	High
A0A4S4E6Z0	A0A4S4E6Z0_CAMSIUncharacterizedproteinOS=Camelliasinensisvar.sinensisOX=542762GN=TEA_021040PE=4SV=1	43.46	5.44162	0	up	yes	0	0	0	0	0	7510600	0	3780700	0	8932300	0	2281600	0	1442600	2730500	3659400	2380800	0	BP:positive regulation of cellular amide metabolic process;BP:positive regulation of mitochondrial translation;BP:regulation of primary metabolic process;BP:regulation of metabolic process;BP:positive regulation of cellular biosynthetic process;BP:regulation of protein metabolic process;BP:positive regulation of cellular metabolic process;BP:regulation of cellular metabolic process;BP:positive re…	GO:0034250;GO:0070131;GO:0080090;GO:0019222;GO:0031328;GO:0051246;GO:0031325;GO:0031323;GO:0010628;GO:0050789;GO:0009893;GO:0010604;GO:0010608;GO:0009891;GO:2000112;GO:0051247;GO:0032270;GO:0031326;GO:0048518;GO:0065007;GO:0045727;GO:0010468;GO:0060255;GO:0009889;GO:0034248;GO:0008150;GO:0051171;GO:0051173;GO:0062125;GO:0070129;GO:0050794;GO:0032268;GO:0010557;GO:0010556;GO:0006417;GO:0048522GO:0…	K15414	C1QBP	------	------	ENOG4111MS5	S:Function unknown	PF02330.18	MAM33	Mitochondrial glycoprotein	mitochondrial	26	52.9	53.646	High
A0A4S4E7X4	A0A4S4E7X4_CAMSINAD_Gly3P_dh_Ndomain-containingproteinOS=Camelliasinensisvar.sinensisOX=542762GN=TEA_013013PE=4SV=1	43.46	5.44162	0	up	yes	0	232040	0	0	0	0	1029000	0	3705500	0	806500	0	600380	0	909960	901160	865438	0	BP:organophosphate catabolic process;BP:NAD metabolic process;BP:NADH metabolic process;BP:organic substance catabolic process;BP:NADH oxidation;BP:organic substance metabolic process;BP:glycerol-3-phosphate metabolic process;BP:glycerol-3-phosphate catabolic process;BP:cellular process;BP:biological_process;BP:metabolic process;BP:carbohydrate metabolic process;BP:catabolic process;BP:primary me…	GO:0046434;GO:0019674;GO:0006734;GO:1901575;GO:0006116;GO:0071704;GO:0006072;GO:0046168;GO:0009987;GO:0008150;GO:0008152;GO:0005975;GO:0009056;GO:0044238;GO:0052646;GO:1901136;GO:1901135;GO:0044237;GO:0006796;GO:0006793;GO:0019637GO:0009331;GO:1990204;GO:0016021;GO:0031224;GO:0032991;GO:0110165;GO:1902494;GO:0005575;GO:0005829GO:0051287;GO:0003674;GO:0005488;GO:1901363;GO:1901265;GO:0016491;GO:00…	K00006	GPD1	map00564	Glycerophospholipid metabolism	COG0240	C:Energy production and conversion	PF01210.25	NAD_Gly3P_dh_N	NAD-dependent glycerol-3-phosphate dehydrogenase N-terminus	cytoplasmic	14	53.9	39.11	High
A0A4S4E809	A0A4S4E809_CAMSIUncharacterizedproteinOS=Camelliasinensisvar.sinensisOX=542762GN=TEA_026060PE=4SV=1	43.46	5.44162	0	up	yes	0	0	0	152220	0	137480	0	0	0	0	62792	147860	127340	156110	0	74885	71123.4	0	CC:membrane;CC:cellular_component;CC:plasma membrane;CC:cellular anatomical entityMF:catalytic activity;MF:molecular_function;MF:ligase activity	GO:0016020;GO:0005575;GO:0005886;GO:0110165GO:0003824;GO:0003674;GO:0016874	------	------	------	------	ENOG410Y91T	S:Function unknown	PF04782.14;PF04783.14	DUF632;DUF630	Protein of unknown function;Protein of unknown function	cytoplasmic	7	58.5	11.726	High
A0A4S4E8Q8	A0A4S4E8Q8_CAMSIUncharacterizedproteinOS=Camelliasinensisvar.sinensisOX=542762GN=TEA_022987PE=3SV=1	43.46	5.44162	0	up	yes	62676	0	0	0	99303	0	36037	0	0	193320	72655	0	43767	34850	0	104370	56120.2	0	BP:cellular component organization or biogenesis;BP:fibril organization;BP:cellular component organization;BP:cellular process;BP:biological_process;BP:actin filament organizationCC:myosin complex;CC:macromolecular complex;CC:cellular_componentMF:purine ribonucleoside triphosphate binding;MF:molecular_function;MF:binding;MF:ion binding;MF:heterocyclic compound binding;MF:anion binding;MF:nucleoti…	GO:0071840;GO:0097435;GO:0016043;GO:0009987;GO:0008150;GO:0007015GO:0016459;GO:0032991;GO:0005575GO:0035639;GO:0003674;GO:0005488;GO:0043167;GO:1901363;GO:0043168;GO:0000166;GO:0003779;GO:1901265;GO:0017076;GO:0003774;GO:0005524;GO:0036094;GO:0030554;GO:0097367;GO:0097159;GO:0008092;GO:0032559;GO:0005516;GO:0005515;GO:0032555;GO:0032553	K10357	MYO5	------	------	COG5022	H:Coenzyme transport and metabolism	PF00063.23;PF01843.21;PF00612.29;PF02736.21	Myosin_head;DIL;IQ;Myosin_N	Myosin head;DIL domain;IQ calmodulin-binding motif;Myosin N-terminal SH3-like domain	cytoplasmic	17	53.1	47.242	High
A0A4S4E8T6	A0A4S4E8T6_CAMSIUncharacterizedproteinOS=Camelliasinensisvar.sinensisOX=542762GN=TEA_012283PE=4SV=1;tr|A0A4S4DGL0|A0A4S4DGL0_CAMSIUncharacterizedproteinOS=Camelliasinensisvar.sinensisOX=542762GN=TEA_009915PE=4SV=1	43.46	5.44162	0	up	yes	306680	0	159260	0	0	0	0	0	0	0	225800	237910	200850	0	156840	198860	127532	0	BP:RNA biosynthetic process;BP:nucleic acid metabolic process;BP:cellular biosynthetic process;BP:nitrogen compound metabolic process;BP:cellular macromolecule biosynthetic process;BP:nucleic acid-templated transcription;BP:organic substance biosynthetic process;BP:cellular macromolecule metabolic process;BP:organic cyclic compound biosynthetic process;BP:organic substance metabolic process;BP:or…	GO:0032774;GO:0090304;GO:0044249;GO:0006807;GO:0034645;GO:0097659;GO:1901576;GO:0044260;GO:1901362;GO:0071704;GO:1901360;GO:0018130;GO:0006139;GO:0009987;GO:0006725;GO:0009058;GO:0009059;GO:0008150;GO:0008152;GO:0034654;GO:0046483;GO:0016070;GO:0044238;GO:0044271;GO:0034641;GO:0044237;GO:0043170;GO:0006351;GO:0019438GO:0043229;GO:0043227;GO:0043226;GO:0005634;GO:0110165;GO:0043231;GO:0005575GO:00…	K03257	EIF4A	------	------	COG0513	S:Function unknown	PF00270.31;PF00271.33;PF04851.17	DEAD;Helicase_C;ResIII	DEAD/DEAH box helicase;Helicase conserved C-terminal domain;Type III restriction enzyme, res subunit	nuclear	3	29.4	13.378	High
A0A4V3WK36	A0A4V3WK36_CAMSIIsochorismatasedomain-containingproteinOS=Camelliasinensisvar.sinensisOX=542762GN=TEA_007656PE=4SV=1;tr|A0A4S4E9E8|A0A4S4E9E8_CAMSIFBDdomain-containingproteinOS=Camelliasinensisvar.sinensisOX=542762GN=TEA_001461PE=4SV=1	43.46	5.44162	0	up	yes	0	2008900	0	0	502630	1156200	0	0	1129000	631220	354860	0	0	0	0	992320	388425	0	BP:cellular biosynthetic process;BP:cellular nitrogen compound metabolic process;BP:nucleotide biosynthetic process;BP:small molecule metabolic process;BP:organic cyclic compound biosynthetic process;BP:pyridine-containing compound biosynthetic process;BP:organic cyclic compound metabolic process;BP:nucleobase-containing compound metabolic process;BP:pyridine nucleotide salvage;BP:pyridine-contai…	GO:0044249;GO:0034641;GO:0009165;GO:0044281;GO:1901362;GO:0072525;GO:1901360;GO:0006139;GO:0019365;GO:0072524;GO:0071704;GO:0018130;GO:1901576;GO:0009987;GO:0006725;GO:0009058;GO:0009117;GO:0008152;GO:0019438;GO:0034654;GO:1901564;GO:0090407;GO:0055086;GO:0046483;GO:0043094;GO:0044238;GO:0044271;GO:1901566;GO:0043173;GO:0044237;GO:0006796;GO:0006807;GO:1901293;GO:0006793;GO:0019637;GO:0008150;GO:…	------	------	------	------	ENOG4111HN4	S:Function unknown	PF00857.22	Isochorismatase	Isochorismatase family	cytoplasmic	8	14.6	84.024	High
A0A4S4EB76	A0A4S4EB76_CAMSIUncharacterizedproteinOS=Camelliasinensisvar.sinensisOX=542762GN=TEA_020978PE=4SV=1	43.46	5.44162	0	up	yes	0	248240	0	352650	0	0	0	165250	0	160460	241340	245640	201450	0	174270	260050	160401	0	MF:catalytic activity;MF:molecular_function;MF:oxidoreductase activity	GO:0003824;GO:0003674;GO:0016491	K11165	DHRS7	------	------	COG0300	S:Function unknown	PF00106.27;PF13561.8;PF08659.12;PF02719.17	adh_short;adh_short_C2;KR;Polysacc_synt_2	short chain dehydrogenase;Enoyl;KR domain;Polysaccharide biosynthesis protein	ER	4	33.3	9.0371	High
A0A4S4ECE6	A0A4S4ECE6_CAMSIUncharacterizedproteinOS=Camelliasinensisvar.sinensisOX=542762GN=TEA_016758PE=4SV=1	43.46	5.44162	0	up	yes	0	304000	0	141160	294490	0	0	0	285100	247120	0	0	0	0	150130	147230	103698	0	BP:regulation of primary metabolic process;BP:regulation of metabolic process;BP:dephosphorylation;BP:protein dephosphorylation;BP:regulation of cellular metabolic process;BP:nitrogen compound metabolic process;BP:regulation of biological process;BP:cellular protein metabolic process;BP:cellular macromolecule metabolic process;BP:organic substance metabolic process;BP:regulation of cellular macro…	GO:0080090;GO:0019222;GO:0016311;GO:0006470;GO:0031323;GO:0006807;GO:0050789;GO:0044267;GO:0044260;GO:0071704;GO:2000112;GO:0019219;GO:0006357;GO:0065007;GO:0031326;GO:0010468;GO:0060255;GO:0009987;GO:0009889;GO:1903506;GO:0050794;GO:0043412;GO:0036211;GO:0008150;GO:0051171;GO:0008152;GO:2001141;GO:1901564;GO:0044238;GO:0070940;GO:0019538;GO:0051252;GO:0044237;GO:0043170;GO:0006355;GO:0006796;GO:…	K18998	CPL1_2	------	------	COG5190	K:Transcription	PF03031.20	NIF	NLI interacting factor-like phosphatase	nuclear	3	12.9	26.914	High
A0A4S4ECH6	A0A4S4ECH6_CAMSIUncharacterizedproteinOS=Camelliasinensisvar.sinensisOX=542762GN=TEA_024842PE=4SV=1	43.46	5.44162	0	up	yes	0	326720	0	0	0	224090	0	0	243940	0	192270	302870	80037	235420	0	226210	160093	0	BP:galacturonan metabolic process;BP:macromolecule metabolic process;BP:cellular component organization or biogenesis;BP:organic substance biosynthetic process;BP:cell wall organization or biogenesis;BP:pectin metabolic process;BP:cellular component organization;BP:pectin biosynthetic process;BP:organic substance metabolic process;BP:external encapsulating structure organization;BP:cell wall orga…	GO:0010393;GO:0043170;GO:0071840;GO:1901576;GO:0071554;GO:0045488;GO:0016043;GO:0045489;GO:0071704;GO:0045229;GO:0071555;GO:0009987;GO:0000271;GO:0009058;GO:0009059;GO:0008150;GO:0008152;GO:0044238;GO:0005975;GO:0005976;GO:0016051GO:0031090;GO:0016020;GO:0110165;GO:0098588;GO:0005575;GO:0000139GO:0003674;GO:0016740;GO:0003824;GO:0016758;GO:0008194;GO:0016757;GO:0047262	K13648	GAUT	map00520	Amino sugar and nucleotide sugar metabolism	ENOG410YBFC	G:Carbohydrate transport and metabolism	PF01501.22	Glyco_transf_8	Glycosyl transferase family 8	ER	7	23.6	34.504	High
A0A4S4EE77	A0A4S4EE77_CAMSIUncharacterizedproteinOS=Camelliasinensisvar.sinensisOX=542762GN=TEA_004739PE=4SV=1	43.46	5.44162	0	up	yes	0	0	0	0	0	0	251880	0	156880	185730	81416	112360	147450	0	0	0	85479.5	0	MF:cation binding;MF:ion binding;MF:catalytic activity;MF:molecular_function;MF:binding;MF:metal ion binding;MF:oxidoreductase activity	GO:0043169;GO:0043167;GO:0003824;GO:0003674;GO:0005488;GO:0046872;GO:0016491	------	------	------	------	COG3491	B:Chromatin structure and dynamics	PF03171.22;PF14226.8	2OG-FeII_Oxy;DIOX_N	2OG-F;non-haem dioxygenase in morphine synthesis N-terminal	peroxisomal	6	37.3	18.29	High
A0A4S4EGP4	A0A4S4EGP4_CAMSIUncharacterizedproteinOS=Camelliasinensisvar.sinensisOX=542762GN=TEA_027362PE=4SV=1	43.46	5.44162	0	up	yes	703900	0	703540	0	0	0	0	444000	306570	0	1470400	1136400	1273200	0	110200	0	537096	0	BP:organic substance metabolic process;BP:biological_process;BP:metabolic process;BP:primary metabolic process;BP:carbohydrate metabolic processMF:vitamin B6 binding;MF:molecular_function;MF:pyridoxal phosphate binding;MF:glycogen phosphorylase activity;MF:heterocyclic compound binding;MF:anion binding;MF:ion binding;MF:transferase activity;MF:small molecule binding;MF:catalytic activity;MF:SHG a…	GO:0071704;GO:0008150;GO:0008152;GO:0044238;GO:0005975GO:0070279;GO:0003674;GO:0030170;GO:0008184;GO:1901363;GO:0043168;GO:0043167;GO:0016740;GO:0036094;GO:0003824;GO:0102499;GO:0097159;GO:0004645;GO:0019842;GO:0102250;GO:0016757;GO:0016758;GO:0005488	K00688	PYG, glgP	map00500	Starch and sucrose metabolism	COG0058	G:Carbohydrate transport and metabolism	------	------	------	chloroplast	2	3.7	49.483	High
A0A4S4EID2	A0A4S4EID2_CAMSIUncharacterizedproteinOS=Camelliasinensisvar.sinensisOX=542762GN=TEA_021652PE=4SV=1	43.46	5.44162	0	up	yes	318990	0	0	0	0	0	0	0	0	0	466280	0	0	115160	115980	380580	134750	0	BP:ion homeostasis;BP:inorganic ion transmembrane transport;BP:homeostatic process;BP:transition metal ion homeostasis;BP:inorganic ion homeostasis;BP:zinc II ion transport;BP:divalent inorganic cation homeostasis;BP:establishment of localization;BP:cellular transition metal ion homeostasis;BP:cellular divalent inorganic cation homeostasis;BP:transition metal ion transport;BP:cellular zinc ion ho…	GO:0050801;GO:0098660;GO:0042592;GO:0055076;GO:0098771;GO:0006829;GO:0072507;GO:0051234;GO:0046916;GO:0072503;GO:0000041;GO:0006882;GO:0065007;GO:0071577;GO:0006810;GO:0006812;GO:0055085;GO:0065008;GO:0098662;GO:0019725;GO:0006875;GO:0006811;GO:0009987;GO:0006873;GO:0034220;GO:0008150;GO:0030003;GO:0055065;GO:0055080;GO:0055082;GO:0055069;GO:0051179;GO:0048878;GO:0030001;GO:0098655GO:0043229;GO:0…	K14713	SLC39A7, KE4, ZIP7	------	------	COG0428	P:Inorganic ion transport and metabolism	PF02535.24	Zip	ZIP Zinc transporter	ER	33	55.6	63.154	High
A0A4S4EJ11	A0A4S4EJ11_CAMSIUncharacterizedproteinOS=Camelliasinensisvar.sinensisOX=542762GN=TEA_028943PE=3SV=1;tr|A0A4S4EK69|A0A4S4EK69_CAMSIUncharacterizedproteinOS=Camelliasinensisvar.sinensisOX=542762GN=TEA_021690PE=3SV=1	43.46	5.44162	0	up	yes	0	0	1356300	0	1906800	0	1872700	0	1069000	669180	762310	1382400	647490	1061400	0	1093600	835672	0	CC:cytoplasm;CC:cellular_component;CC:integral component of membrane;CC:intrinsic component of membrane;CC:cellular anatomical entity	GO:0005737;GO:0005575;GO:0016021;GO:0031224;GO:0110165	K13347	PXMP2, PMP22	map04146	Peroxisome	ENOG4111SYH	S:Function unknown	PF04117.14	Mpv17_PMP22	Mpv17 / PMP22 family	cytoplasmic	2	7.8	36.12	High
A0A4S4EL04	A0A4S4EL04_CAMSIHydrolase_4domain-containingproteinOS=Camelliasinensisvar.sinensisOX=542762GN=TEA_015717PE=4SV=1	43.46	5.44162	0	up	yes	0	0	0	0	0	0	0	0	0	0	136930	226150	0	0	83434	218100	83076.8	0	BP:nitrogen compound metabolic process;BP:protein dealkylation;BP:cellular protein metabolic process;BP:protein demethylation;BP:cellular macromolecule metabolic process;BP:organic substance metabolic process;BP:cellular process;BP:macromolecule modification;BP:protein modification process;BP:biological_process;BP:metabolic process;BP:demethylation;BP:primary metabolic process;BP:organonitrogen c…	GO:0006807;GO:0008214;GO:0044267;GO:0006482;GO:0044260;GO:0071704;GO:0009987;GO:0043412;GO:0036211;GO:0008150;GO:0008152;GO:0070988;GO:0044238;GO:1901564;GO:0019538;GO:0044237;GO:0043170;GO:0006464GO:0043229;GO:0043227;GO:0043226;GO:0005773;GO:0110165;GO:0043231;GO:0005575GO:0003674;GO:0016787;GO:0140096;GO:0052689;GO:0003824;GO:0016788;GO:0051723	K13617	PPME1	------	------	COG0596	K:Transcription	PF12697.9;PF12146.10;PF00561.22;PF07819.15	Abhydrolase_6;Hydrolase_4;Abhydrolase_1;PGAP1	Alpha/beta hydrolase family;Serine aminopeptidase, S33;alpha/beta hydrolase fold;PGAP1-like protein	cytoplasmic	28	66.7	52.649	High
A0A4S4EL53	A0A4S4EL53_CAMSIYTHdomain-containingproteinOS=Camelliasinensisvar.sinensisOX=542762GN=TEA_004092PE=4SV=1	43.46	5.44162	0	up	yes	0	0	0	611580	1670500	0	0	281450	216740	464990	0	0	181130	0	165540	0	128550	0	BP:positive regulation of catabolic process;BP:regulation of catabolic process;BP:negative regulation of metabolic process;BP:regulation of primary metabolic process;BP:regulation of metabolic process;BP:negative regulation of cellular biosynthetic process;BP:regulation of protein metabolic process;BP:positive regulation of cellular metabolic process;BP:negative regulation of cellular metabolic p…	GO:0009896;GO:0009894;GO:0009892;GO:0080090;GO:0019222;GO:0031327;GO:0051246;GO:0031325;GO:0031324;GO:0031323;GO:0010629;GO:0009893;GO:0051248;GO:0010605;GO:0009890;GO:0043488;GO:0043487;GO:0010608;GO:2000112;GO:2000113;GO:0050789;GO:0019219;GO:0065007;GO:0031326;GO:0048518;GO:0048519;GO:0065008;GO:0010468;GO:0045935;GO:0060255;GO:0009889;GO:0061013;GO:0061014;GO:0034249;GO:0034248;GO:0008150;GO:…	K20102	YTHDF	------	------	ENOG410YABQ	S:Function unknown	PF04146.17	YTH	YT521-B-like domain	chloroplast	9	22.7	48.365	High
A0A4S4EP95	A0A4S4EP95_CAMSIUncharacterizedproteinOS=Camelliasinensisvar.sinensisOX=542762GN=TEA_028862PE=4SV=1	43.46	5.44162	0	up	yes	0	0	0	0	0	188050	0	0	0	0	0	932460	1088400	1010000	0	642920	459222	0	BP:regulation of cell morphogenesis;BP:regulation of anatomical structure morphogenesis;BP:regulation of biological process;BP:regulation of establishment or maintenance of cell polarity regulating cell shape;BP:biological regulation;BP:regulation of biological quality;BP:regulation of developmental process;BP:regulation of cellular process;BP:regulation of cell shape;BP:biological_process;BP:reg…	GO:0022604;GO:0022603;GO:0050789;GO:2000769;GO:0065007;GO:0065008;GO:0050793;GO:0050794;GO:0008360;GO:0008150;GO:0032878GO:0031224;GO:0016021;GO:0110165;GO:0005575GO:0032029;GO:0017022;GO:0003674;GO:0005488;GO:0032036;GO:0080115;GO:0008092;GO:0005515	------	------	------	------	ENOG410YFHB	S:Function unknown	------	------	------	cytoplasmic	5	24.3	12.051	High
A0A4S4EQG1	A0A4S4EQG1_CAMSINB-ARCdomain-containingproteinOS=Camelliasinensisvar.sinensisOX=542762GN=TEA_008741PE=4SV=1	43.46	5.44162	0	up	yes	0	0	0	0	0	0	0	54726	78717	14090	315660	0	92761	0	0	0	62653.5	0	CC:intrinsic component of membrane;CC:integral component of membrane;CC:cellular anatomical entity;CC:cellular_componentMF:monooxygenase activity;MF:molecular_function;MF:binding;MF:nucleic acid binding;MF:nucleotide binding;MF:heterocyclic compound binding;MF:nucleoside phosphate binding;MF:oxidoreductase activity;MF:anion binding;MF:flavin adenine dinucleotide binding;MF:ion binding;MF:FAD bind…	GO:0031224;GO:0016021;GO:0110165;GO:0005575GO:0004497;GO:0003674;GO:0005488;GO:0003676;GO:0000166;GO:1901363;GO:1901265;GO:0016491;GO:0043168;GO:0050660;GO:0043167;GO:0071949;GO:0017076;GO:0036094;GO:0003824;GO:0043531;GO:0030554;GO:0097367;GO:0097159;GO:0032559;GO:0032555;GO:0032553	------	------	------	------	ENOG4111WGZ	S:Function unknown	PF00931.24	NB-ARC	NB-ARC domain	Golgi apparatus	6	42.9	9.7089	High
A0A4S4ERQ0	A0A4S4ERQ0_CAMSIAdenylosuccinatesynthetase,chloroplasticOS=Camelliasinensisvar.sinensisOX=542762GN=PURAPE=3SV=1	43.46	5.44162	0	up	yes	0	7116900	0	0	0	2077000	0	4699200	5813900	1401300	4406000	2115200	3576500	1853300	0	0	2395775	0	BP:purine ribonucleoside monophosphate metabolic process;BP:nucleotide biosynthetic process;BP:small molecule metabolic process;BP:ribonucleoside monophosphate metabolic process;BP:organic cyclic compound biosynthetic process;BP:purine ribonucleoside monophosphate biosynthetic process;BP:'de novo' AMP biosynthetic process;BP:AMP metabolic process;BP:response to metal ion;BP:response to inorganic …	GO:0009167;GO:0009165;GO:0044281;GO:0009161;GO:1901362;GO:0009168;GO:0044208;GO:0046033;GO:0010038;GO:0010035;GO:0046483;GO:1901564;GO:1901566;GO:0006163;GO:0006167;GO:0006164;GO:0019637;GO:0019438;GO:0018130;GO:0006807;GO:1901576;GO:0009127;GO:1901360;GO:0006139;GO:0009156;GO:0009152;GO:0009150;GO:0008150;GO:0008152;GO:0034654;GO:0090407;GO:0044271;GO:0009260;GO:0050896;GO:0046390;GO:1901293;GO:…	K01939	purA, ADSS	map00250;map00230;map01240	Alanine, aspartate and glutamate metabolism;Purine metabolism;Biosynthesis of cofactors	COG0104	F:Nucleotide transport and metabolism	PF00709.23	Adenylsucc_synt	Adenylosuccinate synthetase	chloroplast	3	12.4	25.392	High
A0A4S4EWE0	A0A4S4EWE0_CAMSIUPF0020domain-containingproteinOS=Camelliasinensisvar.sinensisOX=542762GN=TEA_009043PE=4SV=1	43.46	5.44162	0	up	yes	0	0	0	0	0	195390	0	327630	0	278340	257380	351680	407730	0	300130	326910	240271	0	BP:methylation;BP:biological_process;BP:metabolic processCC:cytoplasm;CC:cellular anatomical entity;CC:cellular_componentMF:molecular_function;MF:binding;MF:nucleic acid binding;MF:methyltransferase activity;MF:heterocyclic compound binding;MF:transferase activity;MF:transferase activity, transferring one-carbon groups;MF:catalytic activity, acting on RNA;MF:S-adenosylmethionine-dependent methylt…	GO:0032259;GO:0008150;GO:0008152GO:0005737;GO:0110165;GO:0005575GO:0003674;GO:0005488;GO:0003676;GO:0008168;GO:1901363;GO:0016740;GO:0016741;GO:0140098;GO:0008757;GO:0008173;GO:0008170;GO:0008175;GO:0003824;GO:0097159;GO:0004809;GO:0016423;GO:0140101	K15430	TRM11, TRMT11	------	------	COG1041	L:Replication, recombination and repair	PF01170.20	UPF0020	Putative RNA methylase family UPF0020	cytoplasmic	13	35.6	42.549	High
A0A4S4EWW9	A0A4S4EWW9_CAMSIFAD-bindingPCMH-typedomain-containingproteinOS=Camelliasinensisvar.sinensisOX=542762GN=TEA_020539PE=4SV=1	43.46	5.44162	0	up	yes	0	0	165410	0	0	0	1669500	0	2932700	0	0	1733200	0	559560	1534700	2299500	1.13246e+06	0	MF:anion binding;MF:flavin adenine dinucleotide binding;MF:organic cyclic compound binding;MF:nucleotide binding;MF:small molecule binding;MF:catalytic activity;MF:oxidoreductase activity;MF:molecular_function;MF:FAD binding;MF:ion binding;MF:heterocyclic compound binding;MF:nucleoside phosphate binding;MF:binding	GO:0043168;GO:0050660;GO:0097159;GO:0000166;GO:0036094;GO:0003824;GO:0016491;GO:0003674;GO:0071949;GO:0043167;GO:1901363;GO:1901265;GO:0005488	------	------	------	------	COG0277	S:Function unknown	PF01565.25	FAD_binding_4	FAD binding domain	peroxisomal	2	22.7	10.948	High
A0A4S4EXN1	A0A4S4EXN1_CAMSIUncharacterizedproteinOS=Camelliasinensisvar.sinensisOX=542762GN=TEA_023200PE=4SV=1	43.46	5.44162	0	up	yes	1578000	0	0	0	0	686540	1129500	0	375640	0	0	0	0	227980	233410	608290	180665	0	BP:dephosphorylation;BP:cellular process;BP:biological_process;BP:metabolic process;BP:cellular metabolic process;BP:phosphate-containing compound metabolic process;BP:phosphorus metabolic processCC:cellular anatomical entity;CC:cellular_component;CC:cytosolMF:phosphatase activity;MF:phosphatidylinositol-3,4,5-trisphosphate 3-phosphatase activity;MF:phosphoric ester hydrolase activity;MF:molecula…	GO:0016311;GO:0009987;GO:0008150;GO:0008152;GO:0044237;GO:0006796;GO:0006793GO:0110165;GO:0005575;GO:0005829GO:0016791;GO:0016314;GO:0042578;GO:0003674;GO:0004721;GO:0008233;GO:0008234;GO:0016787;GO:0140096;GO:0016788;GO:0003824;GO:0034594;GO:0052866;GO:0004725	K01110	PTEN	map04070;map00562	Phosphatidylinositol signaling system;Inositol phosphate metabolism	COG2453	T:Signal transduction mechanisms	------	------	------	nuclear	9	26.2	57.277	High
A0A4S4EYX7	A0A4S4EYX7_CAMSIUBIQUITIN_CONJUGAT_2domain-containingproteinOS=Camelliasinensisvar.sinensisOX=542762GN=TEA_009414PE=3SV=1	43.46	5.44162	0	up	yes	0	6678200	0	0	0	1181400	0	1089400	2163300	1529200	766190	0	850280	0	879840	703400	861526	0	CC:integral component of membrane;CC:intrinsic component of membrane;CC:cellular_component;CC:cellular anatomical entityMF:purine ribonucleoside triphosphate binding;MF:molecular_function;MF:binding;MF:ion binding;MF:heterocyclic compound binding;MF:nucleoside phosphate binding;MF:anion binding;MF:nucleotide binding;MF:transferase activity;MF:purine nucleotide binding;MF:ATP binding;MF:small mole…	GO:0016021;GO:0031224;GO:0005575;GO:0110165GO:0035639;GO:0003674;GO:0005488;GO:0043167;GO:1901363;GO:1901265;GO:0043168;GO:0000166;GO:0016740;GO:0017076;GO:0005524;GO:0036094;GO:0003824;GO:0016874;GO:0030554;GO:0097367;GO:0097159;GO:0032559;GO:0032555;GO:0032553	K10575	UBE2G1, UBC7	map04120;map04141	Ubiquitin mediated proteolysis;Protein processing in endoplasmic reticulum	COG5078	L:Replication, recombination and repair	PF00179.28	UQ_con	Ubiquitin-conjugating enzyme	chloroplast	8	47.2	27.092	High
A0A4S4EZD3	A0A4S4EZD3_CAMSIUncharacterizedproteinOS=Camelliasinensisvar.sinensisOX=542762GN=TEA_002246PE=4SV=1	43.46	5.44162	0	up	yes	0	0	5047700	0	3142200	1431700	0	0	3557200	2771100	0	2288500	0	1974000	0	1685000	1534475	0	BP:mitochondrial fission;BP:organelle disassembly;BP:cellular catabolic process;BP:mitochondrion organization;BP:cellular component organization or biogenesis;BP:peroxisome fission;BP:cellular component organization;BP:mitochondrion disassembly;BP:autophagy;BP:cellular process;BP:process utilizing autophagic mechanism;BP:metabolic process;BP:catabolic process;BP:organelle organization;BP:mitophag…	GO:0000266;GO:1903008;GO:0044248;GO:0007005;GO:0071840;GO:0016559;GO:0016043;GO:0061726;GO:0006914;GO:0009987;GO:0061919;GO:0008152;GO:0009056;GO:0006996;GO:0000422;GO:0044237;GO:0048285;GO:0008150;GO:0022411GO:0098573;GO:0031307;GO:0031306;GO:0031301;GO:0031300;GO:0032592;GO:0005779;GO:0031090;GO:0016021;GO:0016020;GO:0031224;GO:0098588;GO:0110165;GO:0031968;GO:0031966;GO:0031231;GO:0019867;GO:0…	K17969	FIS1, TTC11, MDV2	------	------	ENOG4111PPH	U:Intracellular trafficking, secretion, and vesicular transport	PF14853.8;PF14852.8	Fis1_TPR_C;Fis1_TPR_N	Fis1 C-terminal tetratricopeptide repeat;Fis1 N-terminal tetratricopeptide repeat	peroxisomal	8	42.3	26.1	High
A0A4S4EZQ5	A0A4S4EZQ5_CAMSIUncharacterizedproteinOS=Camelliasinensisvar.sinensisOX=542762GN=TEA_020339PE=4SV=1	43.46	5.44162	0	up	yes	0	0	870240	7028800	0	0	0	0	0	0	0	3876100	1103000	2068300	0	1137800	1023150	0	BP:small molecule biosynthetic process;BP:carboxylic acid metabolic process;BP:cellular biosynthetic process;BP:nitrogen compound metabolic process;BP:small molecule metabolic process;BP:glutamine family amino acid metabolic process;BP:organic substance biosynthetic process;BP:cellular amino acid metabolic process;BP:arginine biosynthetic process;BP:arginine metabolic process;BP:organic substance…	GO:0044283;GO:0019752;GO:0044249;GO:0006807;GO:0044281;GO:0009064;GO:1901576;GO:0006520;GO:0006526;GO:0006525;GO:0071704;GO:1901605;GO:1901607;GO:0008652;GO:0009987;GO:0009058;GO:0008150;GO:0008152;GO:0043436;GO:0044238;GO:1901564;GO:1901566;GO:0006082;GO:0046394;GO:0016053;GO:0044237;GO:0009084GO:0043229;GO:0043227;GO:0043226;GO:0009536;GO:0009507;GO:0043231;GO:0005575;GO:0110165GO:0003674;GO:00…	K00620	argJ	map00220	Arginine biosynthesis	COG1364	E:Amino acid transport and metabolism	PF01960.20	ArgJ	ArgJ family	chloroplast	7	46.7	18.016	High
A0A4S4F1I6	A0A4S4F1I6_CAMSIUncharacterizedproteinOS=Camelliasinensisvar.sinensisOX=542762GN=TEA_010362PE=4SV=1	43.46	5.44162	0	up	yes	0	0	0	0	0	390370	440420	486600	0	474390	348940	0	0	666650	530870	384490	300668	0	MF:organic cyclic compound binding;MF:molecular_function;MF:binding;MF:nucleic acid binding;MF:heterocyclic compound binding;MF:RNA binding	GO:0097159;GO:0003674;GO:0005488;GO:0003676;GO:1901363;GO:0003723	K14411	MSI	map03015	mRNA surveillance pathway	ENOG410YA8Z	S:Function unknown	PF00076.24;PF16367.7	RRM_1;RRM_7	RNA recognition motif.;RNA recognition motif	cytoplasmic	6	32.9	18.481	High
A0A4S4F2T3	A0A4S4F2T3_CAMSIMethyltransf_11domain-containingproteinOS=Camelliasinensisvar.sinensisOX=542762GN=TEA_006466PE=4SV=1;tr|A0A4S4F1P7|A0A4S4F1P7_CAMSIMethyltransf_11domain-containingproteinOS=Camelliasinensisvar.sinensisOX=542762GN=TEA_006471PE=4SV=1	43.46	5.44162	0	up	yes	503820	0	139480	0	67257	0	0	0	66100	0	0	160240	0	0	89216	177170	61590.8	0	BP:biological_process;BP:metabolic process;BP:methylationMF:catalytic activity;MF:transferase activity;MF:transferase activity, transferring one-carbon groups;MF:molecular_function;MF:methyltransferase activity	GO:0008150;GO:0008152;GO:0032259GO:0003824;GO:0016740;GO:0016741;GO:0003674;GO:0008168	------	------	------	------	ENOG410XP5G	S:Function unknown	PF08241.14;PF13649.8	Methyltransf_11;Methyltransf_25	Methyltransferase domain;Methyltransferase domain	cytoplasmic	2	9.9	35.009	High
A0A4S4F1T2	A0A4S4F1T2_CAMSIUncharacterizedproteinOS=Camelliasinensisvar.sinensisOX=542762GN=TEA_023139PE=4SV=1	43.46	5.44162	0	up	yes	0	0	0	0	0	0	0	946910	0	583620	0	587580	333340	1242400	515800	0	407842	0	MF:catalytic activity;MF:transferase activity;MF:UDP-glycosyltransferase activity;MF:molecular_function;MF:transferase activity, transferring glycosyl groups	GO:0003824;GO:0016740;GO:0008194;GO:0003674;GO:0016757	K22794	FG3	map00944	Flavone and flavonol biosynthesis	COG1819	S:Function unknown	------	------	------	cytoplasmic	2	9.5	30.1	High
A0A4S4F1W4	A0A4S4F1W4_CAMSIUncharacterizedproteinOS=Camelliasinensisvar.sinensisOX=542762GN=TEA_020354PE=4SV=1	43.46	5.44162	0	up	yes	0	0	0	0	0	0	0	0	0	0	1725200	2172500	0	1411500	0	1664200	871675	0	BP:nitrogen compound metabolic process;BP:cellular protein metabolic process;BP:protein glycosylation;BP:protein N-linked glycosylation;BP:peptidyl-asparagine modification;BP:peptidyl-amino acid modification;BP:organic substance metabolic process;BP:protein N-linked glycosylation via asparagine;BP:cellular process;BP:glycosylation;BP:cellular protein modification process;BP:macromolecule modifica…	GO:0006807;GO:0044267;GO:0006486;GO:0006487;GO:0018196;GO:0018193;GO:0071704;GO:0018279;GO:0009987;GO:0070085;GO:0006464;GO:0043412;GO:0043413;GO:0008150;GO:0008152;GO:0044238;GO:1901564;GO:0044260;GO:0019538;GO:0044237;GO:0043170;GO:0036211GO:0016020;GO:1990234;GO:0008250;GO:0031224;GO:0031090;GO:0016021;GO:0110165;GO:1902494;GO:0032991;GO:0005789;GO:0005575;GO:0098796GO:0003674;GO:0016740;GO:00…	K12669	OST3, OST6	map00510;map00513;map04141	N-Glycan biosynthesis;Various types of N-glycan biosynthesis;Protein processing in endoplasmic reticulum	ENOG410XR1F	U:Intracellular trafficking, secretion, and vesicular transport	PF04756.15	OST3_OST6	OST3 / OST6 family, transporter family	ER	8	23.6	54.559	High
A0A4S4F1X7	A0A4S4F1X7_CAMSIPfkBdomain-containingproteinOS=Camelliasinensisvar.sinensisOX=542762GN=TEA_020366PE=4SV=1	43.46	5.44162	0	up	yes	0	0	909210	0	0	0	0	538630	0	495650	0	0	523110	192260	0	449250	207534	0	BP:small molecule metabolic process;BP:small molecule catabolic process;BP:organic cyclic compound metabolic process;BP:cellular glucan metabolic process;BP:heterocycle metabolic process;BP:organonitrogen compound metabolic process;BP:carbohydrate catabolic process;BP:carbohydrate biosynthetic process;BP:pentose metabolic process;BP:pentose catabolic process;BP:nitrogen compound metabolic process…	GO:0044281;GO:0044282;GO:1901360;GO:0006073;GO:0046483;GO:1901564;GO:0016052;GO:0016051;GO:0019321;GO:0019323;GO:0006807;GO:0033692;GO:1901576;GO:1901575;GO:0044262;GO:0044260;GO:0008150;GO:0008152;GO:0044042;GO:0005982;GO:0044249;GO:0034641;GO:0009250;GO:0034645;GO:0006139;GO:0019252;GO:0009987;GO:0006725;GO:0034637;GO:0055086;GO:0005996;GO:1901135;GO:0043170;GO:0019303;GO:0046365;GO:0071704;GO:…	K00852	rbsK, RBKS	map00030	Pentose phosphate pathway	COG0524	S:Function unknown	PF00294.26;PF08543.14	PfkB;Phos_pyr_kin	pfkB family carbohydrate kinase;Phosphomethylpyrimidine kinase	cytoplasmic	8	33.2	32.686	High
A0A4S4F3N1	A0A4S4F3N1_CAMSILeuk-A4-hydro_Cdomain-containingproteinOS=Camelliasinensisvar.sinensisOX=542762GN=TEA_023046PE=4SV=1	43.46	5.44162	0	up	yes	0	0	0	6158100	0	0	5330400	0	0	3733300	0	6074600	5889100	0	4270500	0	2.49594e+06	0	CC:cytosol;CC:cellular_component;CC:cellular anatomical entityMF:cation binding;MF:transition metal ion binding;MF:hydrolase activity;MF:catalytic activity, acting on a protein;MF:ion binding;MF:catalytic activity;MF:metallopeptidase activity;MF:molecular_function;MF:zinc ion binding;MF:peptidase activity;MF:metal ion binding;MF:binding	GO:0005829;GO:0005575;GO:0110165GO:0043169;GO:0046914;GO:0016787;GO:0140096;GO:0043167;GO:0003824;GO:0008237;GO:0003674;GO:0008270;GO:0008233;GO:0046872;GO:0005488	K01254	LTA4H	map00590	Arachidonic acid metabolism	COG0308	E:Amino acid transport and metabolism	PF01433.22;PF09127.13;PF17900.3	Peptidase_M1;Leuk-A4-hydro_C;Peptidase_M1_N	Peptidase family M1 domain;Leukotriene A4 hydrolase, C-terminal;Peptidase M1 N-terminal domain	chloroplast	4	20.7	32.811	High
A0A4S4F4K8	A0A4S4F4K8_CAMSIUncharacterizedproteinOS=Camelliasinensisvar.sinensisOX=542762GN=TEA_015953PE=4SV=1;tr|A0A4S4EA68|A0A4S4EA68_CAMSIUncharacterizedproteinOS=Camelliasinensisvar.sinensisOX=542762GN=TEA_026458PE=4SV=1;tr|A0A4V3WPB6|A0A4V3WPB6_CAMSIUncharacterizedproteinOS=Camelliasinensisvar.sinensisOX=542762GN=TEA_009881PE=4SV=1;tr|A0A4S4D001|A0A4S4D001_CAMSIUncharacterizedproteinOS=Camelliasinensis…	43.46	5.44162	0	up	yes	0	0	0	0	0	0	0	0	0	0	0	2027300	2202200	0	1034400	1240400	813038	0	BP:cellular component assembly;BP:macromolecular complex subunit organization;BP:cellular macromolecular complex assembly;BP:generation of catalytic spliceosome for first transesterification step;BP:cellular component organization or biogenesis;BP:ribonucleoprotein complex subunit organization;BP:cellular component organization;BP:macromolecular complex assembly;BP:ribonucleoprotein complex assem…	GO:0022607;GO:0043933;GO:0034622;GO:0000349;GO:0071840;GO:0071826;GO:0016043;GO:0065003;GO:0022618;GO:0009987;GO:0008150GO:0071006;GO:0071012;GO:1902494;GO:0032991;GO:0005575;GO:1990904;GO:0005684;GO:0005681GO:0003674;GO:0005488;GO:0043169;GO:0043167;GO:0046872	------	------	------	------	COG5134	S:Function unknown	PF04502.15	Saf4_Yju2	Saf4/Yju2 protein	cytoplasmic	6	26.9	37.198	High
A0A4S4F4V0	A0A4S4F4V0_CAMSIGlycosyltransferaseOS=Camelliasinensisvar.sinensisOX=542762GN=TEA_025387PE=3SV=1;tr|A0A4S4F4N0|A0A4S4F4N0_CAMSIGlycosyltransferaseOS=Camelliasinensisvar.sinensisOX=542762GN=TEA_025396PE=3SV=1	43.46	5.44162	0	up	yes	0	0	0	386980	0	0	2226600	333110	0	327860	0	821340	0	630740	728180	2570900	634878	0	BP:cellular biosynthetic process;BP:organic substance biosynthetic process;BP:organic substance metabolic process;BP:lipid metabolic process;BP:terpenoid metabolic process;BP:isoprenoid metabolic process;BP:cellular process;BP:biosynthetic process;BP:biological_process;BP:metabolic process;BP:cellular lipid metabolic process;BP:lipid biosynthetic process;BP:primary metabolic process;BP:cellular m…	GO:0044249;GO:1901576;GO:0071704;GO:0006629;GO:0006721;GO:0006720;GO:0009987;GO:0009058;GO:0008150;GO:0008152;GO:0044255;GO:0008610;GO:0044238;GO:0044237;GO:0008299;GO:0016114GO:0003674;GO:0005488;GO:0003676;GO:1901363;GO:0016740;GO:0003824;GO:0008194;GO:0097159;GO:0003723;GO:0016757	------	------	------	------	COG1819	S:Function unknown	PF00201.20	UDPGT	UDP-glucoronosyl and UDP-glucosyl transferase	cytoplasmic	7	23.8	51.187	High
A0A4V3WLZ0	A0A4V3WLZ0_CAMSIArogenatedehydrataseOS=Camelliasinensisvar.sinensisOX=542762GN=TEA_000707PE=4SV=1	43.46	5.44162	0	up	yes	0	0	190360	0	0	0	201680	277070	520360	504570	234780	80415	580540	441740	172690	0	316887	0	BP:carboxylic acid metabolic process;BP:cellular biosynthetic process;BP:nitrogen compound metabolic process;BP:small molecule metabolic process;BP:small molecule biosynthetic process;BP:organic cyclic compound biosynthetic process;BP:organonitrogen compound biosynthetic process;BP:organic cyclic compound metabolic process;BP:organic substance biosynthetic process;BP:cellular amino acid metabolic…	GO:0019752;GO:0044249;GO:0006807;GO:0044281;GO:0044283;GO:1901362;GO:1901566;GO:1901360;GO:1901576;GO:0006520;GO:0071704;GO:0009094;GO:0009095;GO:1901605;GO:0009987;GO:0008652;GO:1902223;GO:1902221;GO:0006725;GO:0009058;GO:0008150;GO:0008152;GO:0043436;GO:0009072;GO:0009073;GO:0044238;GO:1901564;GO:0006082;GO:0006558;GO:0046394;GO:0016053;GO:0044237;GO:1901607;GO:0019438GO:0043229;GO:0005737;GO:0…	K05359	ADT, PDT	map00400	Phenylalanine, tyrosine and tryptophan biosynthesis	COG0077	E:Amino acid transport and metabolism	PF00800.20	PDT	Prephenate dehydratase	chloroplast	7	24.7	33.291	High
A0A4V3WNF6	A0A4V3WNF6_CAMSIACTdomain-containingproteinOS=Camelliasinensisvar.sinensisOX=542762GN=TEA_001514PE=4SV=1	43.46	5.44162	0	up	yes	0	1525800	0	389950	489720	0	0	0	307160	0	319740	474420	0	0	0	967320	258580	0	BP:dicarboxylic acid metabolic process;BP:homoserine metabolic process;BP:carboxylic acid metabolic process;BP:organic acid biosynthetic process;BP:cellular biosynthetic process;BP:nitrogen compound metabolic process;BP:aspartate family amino acid biosynthetic process;BP:aspartate family amino acid metabolic process;BP:threonine metabolic process;BP:small molecule biosynthetic process;BP:serine f…	GO:0043648;GO:0009092;GO:0019752;GO:0016053;GO:0044249;GO:0006807;GO:0009067;GO:0009066;GO:0006566;GO:0044283;GO:0009069;GO:1901576;GO:0006520;GO:0071704;GO:1901605;GO:0009088;GO:0008652;GO:0009987;GO:0009058;GO:0009090;GO:0008150;GO:0008152;GO:0043436;GO:0009070;GO:0044238;GO:1901564;GO:1901566;GO:0006082;GO:0046394;GO:0006553;GO:0044237;GO:0009089;GO:1901607;GO:0046451;GO:0009085;GO:0044281GO:0…	K00928	lysC	map00270;map00300;map00260;map00261	Cysteine and methionine metabolism;Lysine biosynthesis;Glycine, serine and threonine metabolism;Monobactam biosynthesis	COG0527	E:Amino acid transport and metabolism	PF00696.30;PF01842.27;PF13840.8	AA_kinase;ACT;ACT_7	Amino acid kinase family;ACT domain;ACT domain	chloroplast	11	18.9	82.858	High
A0A4V3WNJ3	A0A4V3WNJ3_CAMSIEpimerasedomain-containingproteinOS=Camelliasinensisvar.sinensisOX=542762GN=TEA_023548PE=4SV=1	43.46	5.44162	0	up	yes	0	0	468440	0	0	0	193340	0	0	279240	0	339170	120210	310250	204180	0	156631	0	MF:catalytic activity;MF:molecular_function	GO:0003824;GO:0003674	------	------	------	------	COG0451	M:Cell wall/membrane/envelope biogenesis	PF01370.23	Epimerase	NAD dependent epimerase/dehydratase family	extracellular	12	41.3	29.924	High
A0A4V3WPU3	A0A4V3WPU3_CAMSICalcium-transportingATPaseOS=Camelliasinensisvar.sinensisOX=542762GN=TEA_008516PE=3SV=1	43.46	5.44162	0	up	yes	246730	0	0	218080	342870	0	0	0	0	0	0	6294500	0	292940	169880	216030	871669	0	CC:intracellular organelle;CC:membrane-bounded organelle;CC:organelle;CC:intrinsic component of membrane;CC:cellular_component;CC:intrinsic component of plasma membrane;CC:integral component of membrane;CC:cellular anatomical entity;CC:integral component of plasma membrane;CC:intracellular membrane-bounded organelleMF:purine ribonucleoside triphosphate binding;MF:heterocyclic compound binding;MF:…	GO:0043229;GO:0043227;GO:0043226;GO:0031224;GO:0005575;GO:0031226;GO:0016021;GO:0110165;GO:0005887;GO:0043231GO:0035639;GO:1901363;GO:0003674;GO:0005488;GO:0000166;GO:0043168;GO:0042626;GO:0015318;GO:0043167;GO:0005524;GO:0015399;GO:1901265;GO:0017076;GO:0046873;GO:0022804;GO:0005515;GO:0015085;GO:0005215;GO:0008324;GO:0140358;GO:0036094;GO:0015662;GO:0022890;GO:0030554;GO:0097367;GO:0097159;GO:0…	K01537	ATP2C	------	------	ENOG410XNNC	J:Translation, ribosomal structure and biogenesis	PF00689.23;PF00122.22;PF13246.8;PF00702.28;PF00690.28	Cation_ATPase_C;E1-E2_ATPase;Cation_ATPase;Hydrolase;Cation_ATPase_N	Cation transporting ATPase, C-terminus;E1-E2 ATPase;Cation transport ATPase;haloacid dehalogenase-like hydrolase;Cation transporter/ATPase, N-terminus	chloroplast	2	15.6	13.533	High
A0A4V3WPY9	A0A4V3WPY9_CAMSIUncharacterizedproteinOS=Camelliasinensisvar.sinensisOX=542762GN=TEA_024875PE=3SV=1;tr|A0A3G3BKV3|A0A3G3BKV3_CAMSI3-dehydroquinatedehydratase/shikimatedehydrogenaseOS=CamelliasinensisOX=4442PE=2SV=1	43.46	5.44162	0	up	yes	5899000	5169800	0	0	0	0	1753300	0	0	0	634140	179710	0	906640	80196	0	225086	0	BP:organonitrogen compound biosynthetic process;BP:carboxylic acid metabolic process;BP:cellular biosynthetic process;BP:nitrogen compound metabolic process;BP:small molecule biosynthetic process;BP:organic cyclic compound biosynthetic process;BP:organic substance biosynthetic process;BP:dicarboxylic acid biosynthetic process;BP:cellular amino acid metabolic process;BP:organic substance metabolic…	GO:1901566;GO:0019752;GO:0044249;GO:0006807;GO:0044283;GO:1901362;GO:1901576;GO:0043650;GO:0006520;GO:0071704;GO:1901360;GO:0044238;GO:0009423;GO:0009987;GO:0006725;GO:0032787;GO:0009058;GO:0008150;GO:0008152;GO:0043436;GO:1901564;GO:0009072;GO:0009073;GO:0043648;GO:0006082;GO:0046394;GO:0016053;GO:0044237;GO:0019632;GO:0019438;GO:1901615;GO:0046417;GO:0044281GO:0003674;GO:0005488;GO:0003855;GO:1…	K13832	aroDE, DHQ-SDH	map00400	Phenylalanine, tyrosine and tryptophan biosynthesis	COG0169	E:Amino acid transport and metabolism	PF01487.17;PF08501.13;PF01488.22;PF18317.3	DHquinase_I;Shikimate_dh_N;Shikimate_DH;SDH_C	Type I 3-dehydroquinase;Shikimate dehydrogenase substrate binding domain;Shikimate / quinate 5-dehydrogenase;Shikimate 5'-dehydrogenase C-terminal domain	cytoplasmic	23	88	26.45	High
A0A4V3WQS7	A0A4V3WQS7_CAMSIABhydrolase-1domain-containingproteinOS=Camelliasinensisvar.sinensisOX=542762GN=TEA_008503PE=4SV=1	43.46	5.44162	0	up	yes	1632700	1649400	0	0	1816700	0	0	0	0	0	735480	0	558030	0	1088900	795310	397215	0	CC:integral component of membrane;CC:cellular_component;CC:intrinsic component of membrane;CC:cellular anatomical entityMF:binding;MF:hydrolase activity;MF:organic cyclic compound binding;MF:catalytic activity;MF:molecular_function;MF:nucleic acid binding;MF:heterocyclic compound binding;MF:RNA binding	GO:0016021;GO:0005575;GO:0031224;GO:0110165GO:0005488;GO:0016787;GO:0097159;GO:0003824;GO:0003674;GO:0003676;GO:1901363;GO:0003723	------	------	------	------	ENOG4111XCX;COG0596	S:Function unknown;	PF00561.22;PF09341.12;PF12697.9;PF12146.10	Abhydrolase_1;Pcc1;Abhydrolase_6;Hydrolase_4	alpha/beta hydrolase fold;Transcription factor Pcc1;Alpha/beta hydrolase family;Serine aminopeptidase, S33	peroxisomal	7	40.9	22.608	High
A0A4V6RY83	A0A4V6RY83_CAMSIUncharacterizedproteinOS=Camelliasinensisvar.sinensisOX=542762GN=TEA_021494PE=4SV=1	43.46	5.44162	0	up	yes	0	0	0	0	0	1108800	649500	0	0	699200	0	2082900	668400	0	0	585030	504441	0	CC:cellular_component;CC:integral component of membrane;CC:cellular anatomical entity;CC:intrinsic component of membrane	GO:0005575;GO:0016021;GO:0110165;GO:0031224	------	------	------	------	ENOG4110IJH	S:Function unknown	------	------	------	plasma membrane	7	32.4	28.989	High
A0A4V6RYN4	A0A4V6RYN4_CAMSIUncharacterizedproteinOS=Camelliasinensisvar.sinensisOX=542762GN=TEA_019441PE=3SV=1	43.46	5.44162	0	up	yes	246540	0	380040	0	0	0	0	460770	1890400	864680	421820	0	0	0	554860	0	466470	0	BP:multi-organism reproductive process;BP:reproduction;BP:sexual reproduction;BP:reproductive process;BP:biological_process;BP:multi-organism processCC:cell wall;CC:integral component of membrane;CC:anchoring junction;CC:external encapsulating structure;CC:cellular_component;CC:extracellular region;CC:intrinsic component of membrane;CC:cell-cell junction;CC:plasmodesma;CC:cell junction;CC:plant-t…	GO:0044703;GO:0000003;GO:0019953;GO:0022414;GO:0008150;GO:0051704GO:0005618;GO:0016021;GO:0070161;GO:0030312;GO:0005575;GO:0005576;GO:0031224;GO:0005911;GO:0009506;GO:0030054;GO:0009505;GO:0110165	------	------	------	------	ENOG410YDTV	G:Carbohydrate transport and metabolism	PF01357.23;PF03330.20	Expansin_C;DPBB_1	Expansin C-terminal domain;Lytic transglycolase	Golgi apparatus	9	29.5	48.688	High
B5TV76	B5TV76_CAMSIUncharacterizedproteinOS=CamelliasinensisOX=4442PE=2SV=1	43.46	5.44162	0	up	yes	0	0	0	0	7622700	4496000	0	8470000	2889000	2636400	5149000	4729500	0	4299200	4832200	0	3.06691e+06	0	------	------	------	------	------	------	------	------	------	------	------	cytoplasmic	2	10.2	32.707	High
A0A077DAS1	A0A077DAS1_9ERICFattyacidbeta-oxidationmultifunctionalproteinOS=CamelliaoleiferaOX=385388PE=2SV=1	1e-05	-16.61	0	down	yes	486940	0	345450	321900	385440	0	0	0	270730	0	417930	351420	0	0	0	0	0	192466	BP:lipid oxidation;BP:fatty acid metabolic process;BP:fatty acid beta-oxidation;BP:carboxylic acid metabolic process;BP:cellular catabolic process;BP:fatty acid catabolic process;BP:small molecule metabolic process;BP:small molecule catabolic process;BP:cellular lipid catabolic process;BP:lipid metabolic process;BP:lipid modification;BP:lipid catabolic process;BP:organic substance metabolic proce…	GO:0034440;GO:0006631;GO:0006635;GO:0019752;GO:0044248;GO:0009062;GO:0044281;GO:0044282;GO:0044242;GO:0006629;GO:0030258;GO:0016042;GO:0071704;GO:0009987;GO:1901575;GO:0032787;GO:0008150;GO:0008152;GO:0072329;GO:0043436;GO:0019395;GO:0044255;GO:0009056;GO:0044238;GO:0006082;GO:0046395;GO:0016054;GO:0044237GO:0043229;GO:0043226;GO:0005777;GO:0110165;GO:0043231;GO:0042579;GO:0005575;GO:0043227GO:00…	K10527	MFP2	map00592;map00071	alpha-Linolenic acid metabolism;Fatty acid degradation	COG1250	I:Lipid transport and metabolism	PF02737.20;PF00378.22;PF00725.24;PF16113.7	3HCDH_N;ECH_1;3HCDH;ECH_2	3-hydroxyacyl-CoA dehydrogenase, NAD binding domain;Enoyl-CoA hydratase/isomerase;3-hydroxyacyl-CoA dehydrogenase, C-terminal domain;Enoyl-CoA hydratase/isomerase	peroxisomal	4	14.3	23.951	High
A0A0B4SXG1	A0A0B4SXG1_CAMSIGeranylgeranyldiphosphatereductaseOS=CamelliasinensisOX=4442GN=chlpPE=2SV=1	1e-05	-16.61	0	down	yes	0	3421500	1443000	1620500	802600	535070	0	612180	0	0	0	0	0	1195000	0	886230	0	1.05436e+06	BP:porphyrin-containing compound metabolic process;BP:porphyrin-containing compound biosynthetic process;BP:cellular biosynthetic process;BP:cellular nitrogen compound metabolic process;BP:nitrogen compound metabolic process;BP:organic cyclic compound biosynthetic process;BP:photosynthesis;BP:organic cyclic compound metabolic process;BP:organic substance biosynthetic process;BP:chlorophyll metabo…	GO:0006778;GO:0006779;GO:0044249;GO:0034641;GO:0006807;GO:1901362;GO:0015979;GO:1901360;GO:1901576;GO:0015994;GO:0015995;GO:0042440;GO:0071704;GO:0033014;GO:0033013;GO:0018130;GO:0009987;GO:0006725;GO:0009058;GO:0008150;GO:0008152;GO:0044271;GO:0046148;GO:0046483;GO:1901564;GO:1901566;GO:0044237;GO:0019438GO:0055035;GO:0034357;GO:0042170;GO:0009535;GO:0031090;GO:0016020;GO:0110165;GO:0042651;GO:0…	K10960	chlP, bchP	map00860;map00900	Porphyrin and chlorophyll metabolism;Terpenoid backbone biosynthesis	COG0644	C:Energy production and conversion	PF01494.21;PF07992.16	FAD_binding_3;Pyr_redox_2	FAD binding domain;Pyridine nucleotide-disulphide oxidoreductase	mitochondrial	4	20.5	20.718	High
A0A0C5DIX1	A0A0C5DIX1_CAMSIMaltoseexcessprotein1OS=CamelliasinensisOX=4442PE=2SV=1;tr|A0A4S4ESG7|A0A4S4ESG7_CAMSIUncharacterizedproteinOS=Camelliasinensisvar.sinensisOX=542762GN=TEA_009793PE=4SV=1	1e-05	-16.61	0	down	yes	0	767350	0	0	1502300	361630	0	986470	0	798800	0	0	550100	0	0	0	0	452219	BP:primary metabolic process;BP:cellular amide metabolic process;BP:cellular biosynthetic process;BP:cellular macromolecule biosynthetic process;BP:macromolecule metabolic process;BP:cellular protein metabolic process;BP:cellular macromolecule metabolic process;BP:peptide biosynthetic process;BP:organic substance metabolic process;BP:organonitrogen compound biosynthetic process;BP:organic substan…	GO:0044238;GO:0043603;GO:0044249;GO:0034645;GO:0043170;GO:0044267;GO:0044260;GO:0043043;GO:0071704;GO:1901566;GO:1901576;GO:0009987;GO:0009058;GO:0009059;GO:0008150;GO:0008152;GO:0044271;GO:0043604;GO:1901564;GO:0019538;GO:0034641;GO:0044237;GO:0006807;GO:0006518;GO:0006412GO:0043229;GO:0043228;GO:0043226;GO:0031224;GO:0016021;GO:0110165;GO:0005840;GO:0043232;GO:0005575GO:0003676;GO:1901363;GO:00…	------	------	------	------	ENOG410ZKZ6	U:Intracellular trafficking, secretion, and vesicular transport	------	------	------	mitochondrial	19	54.9	49.591	High
A0A109P632	A0A109P632_CAMSIGlycosyltransferaseOS=CamelliasinensisOX=4442GN=UGT78A14PE=2SV=1	1e-05	-16.61	0	down	yes	434440	949600	796120	709270	0	577090	0	0	0	526800	0	1380500	0	1632400	0	0	0	433315	MF:catalytic activity;MF:transferase activity;MF:UDP-glycosyltransferase activity;MF:molecular_function;MF:transferase activity, transferring glycosyl groups	GO:0003824;GO:0016740;GO:0008194;GO:0003674;GO:0016757	K12930	BZ1	map00942	Anthocyanin biosynthesis	COG1819	H:Coenzyme transport and metabolism	PF00201.20	UDPGT	UDP-glucoronosyl and UDP-glucosyl transferase	cytoplasmic	24	58	45.935	High
A0A1Y0K2C0	A0A1Y0K2C0_CAMSIBeta-glucosidase2GH1family(Fragment)OS=CamelliasinensisOX=4442GN=GH1BG2PE=2SV=1	1e-05	-16.61	0	down	yes	1170000	101310	0	0	0	101500	2870500	1772300	0	0	0	2878300	0	0	642370	1182100	0	751951	BP:primary metabolic process;BP:carbohydrate metabolic process;BP:organic substance metabolic process;BP:biological_process;BP:metabolic processMF:hydrolase activity;MF:catalytic activity;MF:hydrolase activity, acting on glycosyl bonds;MF:hydrolase activity, hydrolyzing O-glycosyl compounds;MF:molecular_function	GO:0044238;GO:0005975;GO:0071704;GO:0008150;GO:0008152GO:0016787;GO:0003824;GO:0016798;GO:0004553;GO:0003674	K22279	VH	------	------	COG2723	G:Carbohydrate transport and metabolism	PF00232.20	Glyco_hydro_1	Glycosyl hydrolase family 1	vacuolar	13	58.9	29.282	High
A0A4V3WPD7	A0A4V3WPD7_CAMSIUncharacterizedproteinOS=Camelliasinensisvar.sinensisOX=542762GN=TEA_002474PE=3SV=1;tr|A0A4V3WQM7|A0A4V3WQM7_CAMSIUncharacterizedproteinOS=Camelliasinensisvar.sinensisOX=542762GN=TEA_003881PE=3SV=1;tr|A0A1Y0K2C7|A0A1Y0K2C7_CAMSIBeta-glucosidase10GH1familyOS=CamelliasinensisOX=4442GN=GH1BG10PE=2SV=1	1e-05	-16.61	0	down	yes	0	258610	424750	135250	318600	130960	297910	153850	242630	0	0	0	248390	0	41223	0	0	214991	BP:primary metabolic process;BP:carbohydrate metabolic process;BP:organic substance metabolic process;BP:biological_process;BP:metabolic processMF:hydrolase activity;MF:catalytic activity;MF:hydrolase activity, acting on glycosyl bonds;MF:hydrolase activity, hydrolyzing O-glycosyl compounds;MF:molecular_function	GO:0044238;GO:0005975;GO:0071704;GO:0008150;GO:0008152GO:0016787;GO:0003824;GO:0016798;GO:0004553;GO:0003674	------	------	------	------	COG2723	J:Translation, ribosomal structure and biogenesis	PF00232.20	Glyco_hydro_1	Glycosyl hydrolase family 1	vacuolar	4	24.8	23.514	High
A0A4S4F1Y7	A0A4S4F1Y7_CAMSIUncharacterizedproteinOS=Camelliasinensisvar.sinensisOX=542762GN=TEA_004152PE=3SV=1;tr|A0A222EMT2|A0A222EMT2_CAMSIMonoterpenesynthaseOS=CamelliasinensisOX=4442GN=TPSPE=2SV=1	1e-05	-16.61	0	down	yes	0	720000	514120	2174700	1009100	438100	478680	778760	0	708810	0	0	650800	0	0	549710	0	764182	MF:cation binding;MF:metal ion binding;MF:carbon-oxygen lyase activity, acting on phosphates;MF:carbon-oxygen lyase activity;MF:terpene synthase activity;MF:magnesium ion binding;MF:ion binding;MF:catalytic activity;MF:;MF:molecular_function;MF:binding;MF:;MF:lyase activity	GO:0043169;GO:0046872;GO:0016838;GO:0016835;GO:0010333;GO:0000287;GO:0043167;GO:0003824;GO:0050552;GO:0003674;GO:0005488;GO:0034002;GO:0016829	K21926	TPS1	map00902	Monoterpenoid biosynthesis	------	------	PF03936.18;PF19086.2;PF01397.23	Terpene_synth_C;Terpene_syn_C_2;Terpene_synth	Terpene synthase family, metal binding domain;Terpene synthase family 2, C-terminal metal binding;Terpene synthase, N-terminal domain	cytoplasmic	16	46.7	51.217	High
K0FGD5	K0FGD5_9ERICPhosphatetransporterOS=CamelliaoleiferaOX=385388GN=Pht1;1PE=2SV=1;tr|A0A4S4E8L7|A0A4S4E8L7_CAMSIMFSdomain-containingproteinOS=Camelliasinensisvar.sinensisOX=542762GN=TEA_002424PE=4SV=1;tr|A0A4S4E4G8|A0A4S4E4G8_CAMSIMFSdomain-containingproteinOS=Camelliasinensisvar.sinensisOX=542762GN=TEA_026519PE=4SV=1;tr|A0A2S1Q3L8|A0A2S1Q3L8_CAMSIPhosphatetransporterprotein1(Fragment)OS=Camelliasine…	1e-05	-16.61	0	down	yes	873100	489630	773020	988650	0	0	0	0	615320	0	0	0	0	525750	0	0	0	390550	BP:ion transport;BP:transport;BP:phosphate ion transport;BP:anion transport;BP:biological_process;BP:inorganic anion transport;BP:establishment of localization;BP:localizationCC:integral component of membrane;CC:cellular_component;CC:cellular anatomical entity;CC:intrinsic component of membraneMF:molecular_function;MF:secondary active transmembrane transporter activity;MF:symporter activity;MF:in…	GO:0006811;GO:0006810;GO:0006817;GO:0006820;GO:0008150;GO:0015698;GO:0051234;GO:0051179GO:0016021;GO:0005575;GO:0110165;GO:0031224GO:0003674;GO:0015291;GO:0015293;GO:0015318;GO:0005315;GO:0022857;GO:0005215;GO:0022804	K08176	PHO84	------	------	ENOG410ZVN7	G:Carbohydrate transport and metabolism	PF00083.26;PF07690.18	Sugar_tr;MFS_1	Sugar;Major Facilitator Superfamily	chloroplast	6	24.8	42.341	High
A0A494WD27	A0A494WD27_CAMSI(S)-1-phenylethanolsynthase1OS=CamelliasinensisOX=4442PE=2SV=1;tr|A0A4S4E0A2|A0A4S4E0A2_CAMSIUncharacterizedproteinOS=Camelliasinensisvar.sinensisOX=542762GN=TEA_017900PE=4SV=1	1e-05	-16.61	0	down	yes	0	5289300	1310100	4646300	0	0	364820	0	0	0	0	598180	0	842190	0	2030300	0	1451315	MF:catalytic activity;MF:molecular_function;MF:oxidoreductase activity	GO:0003824;GO:0003674;GO:0016491	K08081	TR1	map00960	Tropane, piperidine and pyridine alkaloid biosynthesis	COG1028	G:Carbohydrate transport and metabolism	PF13561.8;PF00106.27;PF08659.12	adh_short_C2;adh_short;KR	Enoyl;short chain dehydrogenase;KR domain	mitochondrial	39	62.3	69.281	High
A0A4S4CVE7	A0A4S4CVE7_CAMSIUncharacterizedproteinOS=Camelliasinensisvar.sinensisOX=542762GN=TEA_026726PE=4SV=1	1e-05	-16.61	0	down	yes	0	0	809070	0	0	430000	1088300	785410	0	0	0	0	0	0	0	0	0	389098	BP:membrane organization;BP:thylakoid membrane organization;BP:cellular component organization or biogenesis;BP:cellular component organization;BP:organelle organization;BP:cellular process;BP:biological_process;BP:plastid membrane organization;BP:vesicle organizationCC:plastid thylakoid membrane;CC:photosynthetic membrane;CC:envelope;CC:intracellular organelle;CC:non-membrane-bounded organelle;C…	GO:0061024;GO:0010027;GO:0071840;GO:0016043;GO:0006996;GO:0009987;GO:0008150;GO:0009668;GO:0016050GO:0055035;GO:0034357;GO:0031975;GO:0043229;GO:0043228;GO:0042170;GO:0042644;GO:0042646;GO:0000229;GO:0043226;GO:0009535;GO:0009941;GO:0031090;GO:0016020;GO:0009295;GO:0005694;GO:0110165;GO:0031967;GO:0009508;GO:0042651;GO:0009526;GO:0043232;GO:0005575	K03969	pspA	------	------	COG1842;COG1842	K:Transcription;T:Signal transduction mechanisms	PF04012.14	PspA_IM30	PspA/IM30 family	nuclear	5	15.4	45.692	High
A0A4S4CVU4	A0A4S4CVU4_CAMSIUncharacterizedproteinOS=Camelliasinensisvar.sinensisOX=542762GN=TEA_028454PE=3SV=1	1e-05	-16.61	0	down	yes	212710	468840	179190	245670	1542600	0	0	0	0	205010	0	0	0	0	0	0	0	331126	MF:cation binding;MF:carbon-oxygen lyase activity, acting on phosphates;MF:carbon-oxygen lyase activity;MF:terpene synthase activity;MF:magnesium ion binding;MF:ion binding;MF:catalytic activity;MF:molecular_function;MF:binding;MF:metal ion binding;MF:lyase activity	GO:0043169;GO:0016838;GO:0016835;GO:0010333;GO:0000287;GO:0043167;GO:0003824;GO:0003674;GO:0005488;GO:0046872;GO:0016829	K15803	GERD	map00909	Sesquiterpenoid and triterpenoid biosynthesis	ENOG410YBXH	S:Function unknown	PF03936.18;PF19086.2;PF01397.23	Terpene_synth_C;Terpene_syn_C_2;Terpene_synth	Terpene synthase family, metal binding domain;Terpene synthase family 2, C-terminal metal binding;Terpene synthase, N-terminal domain	cytoplasmic	5	51.4	15.128	High
A0A4S4CW99	A0A4S4CW99_CAMSIUncharacterizedproteinOS=Camelliasinensisvar.sinensisOX=542762GN=TEA_004422PE=4SV=1	1e-05	-16.61	0	down	yes	131930	513120	338540	260950	328430	93012	0	0	249730	0	151220	0	0	0	73598	0	0	208248	BP:organophosphate catabolic process;BP:multicellular organism development;BP:cellular catabolic process;BP:defense response to bacterium;BP:cellular lipid catabolic process;BP:gametophyte development;BP:phospholipid catabolic process;BP:immune system process;BP:organic substance catabolic process;BP:response to external biotic stimulus;BP:response to other organism;BP:response to bacterium;BP:li…	GO:0046434;GO:0007275;GO:0044248;GO:0042742;GO:0044242;GO:0048229;GO:0009395;GO:0002376;GO:1901575;GO:0043207;GO:0051707;GO:0009617;GO:0016042;GO:0044419;GO:0071704;GO:0032502;GO:0006644;GO:0032501;GO:0006629;GO:0009987;GO:0099402;GO:0006952;GO:0006950;GO:0008150;GO:0008152;GO:0006955;GO:0044255;GO:0009056;GO:0044238;GO:0009607;GO:0009605;GO:0050896;GO:0048856;GO:0044237;GO:0006796;GO:0048364;GO:…	K01114	plc	map00565;map00564;map00562	Ether lipid metabolism;Glycerophospholipid metabolism;Inositol phosphate metabolism	COG3511	M:Cell wall/membrane/envelope biogenesis	PF04185.16	Phosphoesterase	Phosphoesterase family	extracellular	123	78.2	150.85	High
A0A4S4CWQ8	A0A4S4CWQ8_CAMSIUncharacterizedproteinOS=Camelliasinensisvar.sinensisOX=542762GN=TEA_004374PE=4SV=1	1e-05	-16.61	0	down	yes	275580	517470	407010	233450	409000	216390	299430	172710	0	0	157850	0	196690	0	0	186900	0	316380	BP:regulation of biosynthetic process;BP:nuclear-transcribed mRNA catabolic process, nonsense-mediated decay;BP:negative regulation of metabolic process;BP:regulation of primary metabolic process;BP:regulation of metabolic process;BP:regulation of cellular process;BP:regulation of protein metabolic process;BP:nucleic acid transport;BP:nucleic acid metabolic process;BP:negative regulation of gene …	GO:0009889;GO:0000184;GO:0009892;GO:0080090;GO:0019222;GO:0050794;GO:0051246;GO:0050657;GO:0090304;GO:0010629;GO:0006807;GO:0051236;GO:0051234;GO:0051028;GO:0050789;GO:1901360;GO:1901361;GO:0006139;GO:1901575;GO:0044265;GO:0010605;GO:0008380;GO:0044260;GO:0010608;GO:2000112;GO:0071705;GO:0071704;GO:0065007;GO:0031326;GO:0006401;GO:0006402;GO:0010468;GO:0006810;GO:0015931;GO:0044238;GO:0060255;GO:…	------	------	------	------	ENOG410YPC1	S:Function unknown	------	------	------	nuclear	12	60.7	13.41	High
A0A4S4CYY5	A0A4S4CYY5_CAMSIMon2_Cdomain-containingproteinOS=Camelliasinensisvar.sinensisOX=542762GN=TEA_007883PE=4SV=1	1e-05	-16.61	0	down	yes	108030	27757	92023	0	103840	0	0	14762	0	0	0	0	0	0	96892	133290	0	43301.5	BP:nitrogen compound transport;BP:macromolecule localization;BP:protein localization;BP:transport;BP:establishment of protein localization;BP:biological_process;BP:organic substance transport;BP:protein transport;BP:establishment of localization;BP:localization	GO:0071705;GO:0033036;GO:0008104;GO:0006810;GO:0045184;GO:0008150;GO:0071702;GO:0015031;GO:0051234;GO:0051179	------	------	------	------	ENOG410XQA8	J:Translation, ribosomal structure and biogenesis	PF16206.7	Mon2_C	C-terminal region of Mon2 protein	mitochondrial	2	15.4	18.244	High
A0A4S4D0L5	A0A4S4D0L5_CAMSIPXdomain-containingproteinOS=Camelliasinensisvar.sinensisOX=542762GN=TEA_025322PE=4SV=1	1e-05	-16.61	0	down	yes	402290	342380	0	431930	448320	222920	0	0	0	0	0	0	200810	0	178700	135330	0	230980	MF:phosphatidylinositol binding;MF:phospholipid binding;MF:molecular_function;MF:lipid binding;MF:binding	GO:0035091;GO:0005543;GO:0003674;GO:0008289;GO:0005488	------	------	------	------	COG5391	U:Intracellular trafficking, secretion, and vesicular transport	PF00787.26;PF09325.12	PX;Vps5	PX domain;Vps5 C terminal like	cytoplasmic	1	6.7	20.143	High
A0A4S4DW86	A0A4S4DW86_CAMSIUncharacterizedproteinOS=Camelliasinensisvar.sinensisOX=542762GN=TEA_022956PE=4SV=1;tr|A0A4S4D1F5|A0A4S4D1F5_CAMSIPAdomain-containingproteinOS=Camelliasinensisvar.sinensisOX=542762GN=TEA_024395PE=4SV=1	1e-05	-16.61	0	down	yes	969730	2539500	1328200	0	0	952250	1499300	1279500	0	0	0	0	0	0	0	2747300	0	1071060	CC:organelle membrane;CC:integral component of membrane;CC:membrane;CC:cytoplasmic vesicle membrane;CC:cellular_component;CC:intrinsic component of membrane;CC:vesicle membrane;CC:bounding membrane of organelle;CC:cellular anatomical entity;CC:endosome membraneMF:aspartic-type peptidase activity;MF:endopeptidase activity;MF:hydrolase activity;MF:catalytic activity, acting on a protein;MF:catalyti…	GO:0031090;GO:0016021;GO:0016020;GO:0030659;GO:0005575;GO:0031224;GO:0012506;GO:0098588;GO:0110165;GO:0010008GO:0070001;GO:0004175;GO:0016787;GO:0140096;GO:0003824;GO:0004190;GO:0003674;GO:0008233	K09597	SPPL2B	------	------	ENOG410ZP52	U:Intracellular trafficking, secretion, and vesicular transport	------	------	------	extracellular	9	22.7	48.365	High
A0A4S4D2E4	A0A4S4D2E4_CAMSIUncharacterizedproteinOS=Camelliasinensisvar.sinensisOX=542762GN=TEA_016837PE=4SV=1	1e-05	-16.61	0	down	yes	1175800	1924700	1522800	1184900	0	679320	482620	852680	581670	609340	406240	0	0	0	0	0	0	977852	CC:integral component of membrane;CC:intrinsic component of membrane;CC:cellular_component;CC:cellular anatomical entityMF:purine ribonucleoside triphosphate binding;MF:molecular_function;MF:binding;MF:ion binding;MF:heterocyclic compound binding;MF:nucleoside phosphate binding;MF:anion binding;MF:nucleotide binding;MF:transferase activity;MF:purine nucleotide binding;MF:ATP binding;MF:hydrolase …	GO:0016021;GO:0031224;GO:0005575;GO:0110165GO:0035639;GO:0003674;GO:0005488;GO:0043167;GO:1901363;GO:1901265;GO:0043168;GO:0000166;GO:0016740;GO:0017076;GO:0005524;GO:0016787;GO:0016301;GO:0036094;GO:0003824;GO:0030554;GO:0097367;GO:0016772;GO:0032559;GO:0097159;GO:0032555;GO:0032553	------	------	------	------	ENOG4111S2X	S:Function unknown	------	------	------	cytoplasmic	6	12.4	51.023	High
A0A4S4D2T0	A0A4S4D2T0_CAMSIUncharacterizedproteinOS=Camelliasinensisvar.sinensisOX=542762GN=TEA_010072PE=4SV=1	1e-05	-16.61	0	down	yes	318470	1596900	545470	613170	439730	653170	612170	929900	449650	788850	0	0	0	0	0	0	0	713622	MF:arginyltransferase activity;MF:catalytic activity, acting on a protein;MF:catalytic activity;MF:transferase activity;MF:transferase activity, transferring acyl groups;MF:transferase activity, transferring amino-acyl groups;MF:molecular_function	GO:0004057;GO:0140096;GO:0003824;GO:0016740;GO:0016746;GO:0016755;GO:0003674	------	------	------	------	------	------	PF10536.11	PMD	Plant mobile domain	cytoplasmic	15	65	25.1	High
A0A4S4D3F9	A0A4S4D3F9_CAMSIUncharacterizedproteinOS=Camelliasinensisvar.sinensisOX=542762GN=TEA_025318PE=4SV=1	1e-05	-16.61	0	down	yes	0	0	0	439900	0	212340	555390	206790	0	0	0	0	0	0	199600	151450	0	176802	BP:nucleic acid metabolic process;BP:cellular biosynthetic process;BP:cellular nitrogen compound metabolic process;BP:nitrogen compound metabolic process;BP:cellular macromolecule biosynthetic process;BP:organic substance biosynthetic process;BP:organic cyclic compound metabolic process;BP:nucleobase-containing compound metabolic process;BP:cellular response to stimulus;BP:cellular macromolecule …	GO:0090304;GO:0044249;GO:0034641;GO:0006807;GO:0034645;GO:1901576;GO:1901360;GO:0006139;GO:0051716;GO:0044260;GO:0071704;GO:0006260;GO:0009058;GO:0006281;GO:0009987;GO:0006725;GO:0006974;GO:0006950;GO:0009059;GO:0008150;GO:0008152;GO:0046483;GO:0006310;GO:0044238;GO:0050896;GO:0044237;GO:0043170;GO:0033554;GO:0006259GO:0043227;GO:0043226;GO:0005634;GO:0110165;GO:0043231;GO:0043229;GO:0005575GO:00…	K07466	RFA1, RPA1, rpa	map03430;map03440;map03420;map03030	Mismatch repair;Homologous recombination;Nucleotide excision repair;DNA replication	COG1599	L:Replication, recombination and repair	PF04057.14;PF00098.25	Rep-A_N;zf-CCHC	Replication factor-A protein 1, N-terminal domain;Zinc knuckle	nuclear	8	49.4	20.69	High
A0A4S4D3G1	A0A4S4D3G1_CAMSIRhodanesedomain-containingproteinOS=Camelliasinensisvar.sinensisOX=542762GN=TEA_022333PE=4SV=1	1e-05	-16.61	0	down	yes	4507100	0	0	5574200	3947400	2285600	3558400	2481400	3624800	0	0	0	0	0	0	0	0	2.79426e+06	BP:phosphorylation;BP:nitrogen compound metabolic process;BP:cellular protein metabolic process;BP:cellular macromolecule metabolic process;BP:organic substance metabolic process;BP:response to arsenic-containing substance;BP:protein phosphorylation;BP:cellular process;BP:cellular protein modification process;BP:macromolecule modification;BP:protein modification process;BP:biological_process;BP:m…	GO:0016310;GO:0006807;GO:0044267;GO:0044260;GO:0071704;GO:0046685;GO:0006468;GO:0009987;GO:0006464;GO:0043412;GO:0036211;GO:0008150;GO:0008152;GO:0042221;GO:0044238;GO:1901564;GO:0019538;GO:0044237;GO:0043170;GO:0006796;GO:0006793;GO:0050896GO:0043229;GO:0005634;GO:0043227;GO:0043226;GO:0031224;GO:0005737;GO:0009536;GO:0016021;GO:0005739;GO:0110165;GO:0009507;GO:0043231;GO:0005575GO:0016791;GO:00…	K18065	CDC25	------	------	ENOG411213Y;COG0607;ENOG4111VH0;COG5105	S:Function unknown;D:Cell cycle control, cell division, chromosome partitioning	PF00581.22	Rhodanese	Rhodanese-like domain	nuclear	7	14.9	62.264	High
A0A4S4D3I2	A0A4S4D3I2_CAMSIUBAdomain-containingproteinOS=Camelliasinensisvar.sinensisOX=542762GN=TEA_002777PE=4SV=1	1e-05	-16.61	0	down	yes	419190	853410	532600	475290	465350	0	305840	441540	0	0	150550	808830	0	0	0	0	0	436652	CC:integral component of membrane;CC:cellular_component;CC:cellular anatomical entity;CC:intrinsic component of membraneMF:serine-type endopeptidase activity;MF:endopeptidase activity;MF:hydrolase activity;MF:serine hydrolase activity;MF:catalytic activity, acting on a protein;MF:catalytic activity;MF:molecular_function;MF:peptidase activity;MF:serine-type peptidase activity	GO:0016021;GO:0005575;GO:0110165;GO:0031224GO:0004252;GO:0004175;GO:0016787;GO:0017171;GO:0140096;GO:0003824;GO:0003674;GO:0008233;GO:0008236	------	------	------	------	ENOG41100KJ	S:Function unknown	PF00627.33	UBA	UBA/TS-N domain	cytoplasmic	3	25	18.861	High
A0A4S4D416	A0A4S4D416_CAMSIDUF1421domain-containingproteinOS=Camelliasinensisvar.sinensisOX=542762GN=TEA_020484PE=4SV=1	1e-05	-16.61	0	down	yes	53505	0	298140	159570	164670	209570	0	0	133720	0	0	0	0	86915	110360	0	0	110682	------	------	------	------	------	------	ENOG41120PM	S:Function unknown	PF07223.13	DUF1421	UBA-like domain	cytoplasmic	3	27.2	13.955	High
A0A4S4D419	A0A4S4D419_CAMSIFSH1domain-containingproteinOS=Camelliasinensisvar.sinensisOX=542762GN=TEA_020495PE=4SV=1	1e-05	-16.61	0	down	yes	0	0	751800	0	546390	0	644620	251490	0	0	0	0	598740	0	0	0	0	274288	MF:aminopeptidase activity;MF:hydrolase activity;MF:catalytic activity;MF:catalytic activity, acting on a protein;MF:exopeptidase activity;MF:molecular_function;MF:peptidase activity	GO:0004177;GO:0016787;GO:0003824;GO:0140096;GO:0008238;GO:0003674;GO:0008233	K01076	ABHD17	------	------	COG1073	S:Function unknown	------	------	------	cytoplasmic	12	49.9	41.38	High
A0A4S4D421	A0A4S4D421_CAMSICCHC-typedomain-containingproteinOS=Camelliasinensisvar.sinensisOX=542762GN=TEA_024162PE=4SV=1	1e-05	-16.61	0	down	yes	0	817060	0	420940	344720	0	0	487720	637540	0	0	0	0	247260	0	0	0	258805	MF:cation binding;MF:transition metal ion binding;MF:organic cyclic compound binding;MF:ion binding;MF:molecular_function;MF:binding;MF:nucleic acid binding;MF:metal ion binding;MF:heterocyclic compound binding;MF:zinc ion binding	GO:0043169;GO:0046914;GO:0097159;GO:0043167;GO:0003674;GO:0005488;GO:0003676;GO:0046872;GO:1901363;GO:0008270	------	------	------	------	ENOG410YEG4	S:Function unknown	------	------	------	nuclear	19	24.4	97.216	High
A0A4S4D6I1	A0A4S4D6I1_CAMSIUncharacterizedproteinOS=Camelliasinensisvar.sinensisOX=542762GN=TEA_024253PE=4SV=1	1e-05	-16.61	0	down	yes	607640	338740	648750	179640	367860	268980	303780	201130	0	0	138830	373720	0	0	0	136230	0	364565	MF:purine ribonucleoside triphosphate binding;MF:molecular_function;MF:binding;MF:nucleic acid binding;MF:RNA-dependent ATPase activity;MF:ion binding;MF:heterocyclic compound binding;MF:nucleoside phosphate binding;MF:anion binding;MF:nucleotide binding;MF:purine nucleotide binding;MF:ATP binding;MF:hydrolase activity;MF:catalytic activity, acting on RNA;MF:helicase activity;MF:small molecule bi…	GO:0035639;GO:0003674;GO:0005488;GO:0003676;GO:0008186;GO:0043167;GO:1901363;GO:1901265;GO:0043168;GO:0000166;GO:0017076;GO:0005524;GO:0016787;GO:0140098;GO:0004386;GO:0036094;GO:0003824;GO:0030554;GO:0097367;GO:0097159;GO:0003724;GO:0032559;GO:0003723;GO:0032555;GO:0032553	------	------	------	------	COG0513	M:Cell wall/membrane/envelope biogenesis	PF00270.31;PF00271.33	DEAD;Helicase_C	DEAD/DEAH box helicase;Helicase conserved C-terminal domain	chloroplast	2	6.8	36.082	High
A0A4S4D6P5	A0A4S4D6P5_CAMSI4-hydroxy-4-methyl-2-oxoglutaratealdolaseOS=Camelliasinensisvar.sinensisOX=542762GN=TEA_027056PE=3SV=1	1e-05	-16.61	0	down	yes	741370	3500300	970060	0	2393800	0	0	0	1743200	0	1110800	0	1535400	0	0	0	0	950691	BP:regulation of primary metabolic process;BP:regulation of metabolic process;BP:regulation of cellular metabolic process;BP:regulation of biological process;BP:regulation of macromolecule metabolic process;BP:biological regulation;BP:regulation of nucleobase-containing compound metabolic process;BP:regulation of cellular process;BP:biological_process;BP:regulation of nitrogen compound metabolic …	GO:0080090;GO:0019222;GO:0031323;GO:0050789;GO:0060255;GO:0065007;GO:0019219;GO:0050794;GO:0008150;GO:0051171;GO:0051252GO:0008948;GO:0003674;GO:0005488;GO:0004857;GO:0098772;GO:0043169;GO:0008428;GO:0016829;GO:0043167;GO:0046872;GO:0047443;GO:0030234;GO:0003824;GO:0016830;GO:0016831;GO:0016833	------	------	------	------	COG0684	L:Replication, recombination and repair	PF03737.17	RraA-like	Aldolase/RraA	cytoplasmic	7	37.3	24.553	High
A0A4S4F414	A0A4S4F414_CAMSIUncharacterizedproteinOS=Camelliasinensisvar.sinensisOX=542762GN=TEA_015341PE=3SV=1;tr|A0A4S4D7B9|A0A4S4D7B9_CAMSIUncharacterizedproteinOS=Camelliasinensisvar.sinensisOX=542762GN=TEA_004883PE=3SV=1;tr|A0A4S4EPJ1|A0A4S4EPJ1_CAMSIUncharacterizedproteinOS=Camelliasinensisvar.sinensisOX=542762GN=TEA_017216PE=3SV=1;tr|A0A4S4D7A7|A0A4S4D7A7_CAMSICYCLINdomain-containingproteinOS=Camellia…	1e-05	-16.61	0	down	yes	2318300	438610	2533100	306690	331130	0	409360	402480	0	322770	0	302430	1374700	0	0	0	0	842459	BP:regulation of nucleobase-containing compound metabolic process;BP:regulation of metabolic process;BP:regulation of cellular biosynthetic process;BP:regulation of cellular metabolic process;BP:regulation of biological process;BP:cell division;BP:regulation of primary metabolic process;BP:regulation of cellular macromolecule biosynthetic process;BP:regulation of macromolecule biosynthetic proces…	GO:0019219;GO:0019222;GO:0031326;GO:0031323;GO:0050789;GO:0051301;GO:0080090;GO:2000112;GO:0010556;GO:0065007;GO:0007049;GO:0010468;GO:0060255;GO:0009987;GO:0009889;GO:1903506;GO:0050794;GO:0008150;GO:0051171;GO:2001141;GO:0051252;GO:0006355;GO:0006357GO:0019207;GO:0003674;GO:0098772;GO:0016538;GO:0019887;GO:0030234	K23966	CCNL	------	------	COG5333	O:Posttranslational modification, protein turnover, chaperones	PF00134.25	Cyclin_N	Cyclin, N-terminal domain	cytoplasmic	13	67.2	24.548	High
A0A4S4D8H8	A0A4S4D8H8_CAMSIUncharacterizedproteinOS=Camelliasinensisvar.sinensisOX=542762GN=TEA_017834PE=4SV=1	1e-05	-16.61	0	down	yes	0	1507800	723160	1156300	0	0	0	760380	0	0	0	0	0	658940	0	0	0	518455	MF:catalytic activity;MF:transferase activity;MF:transferase activity, transferring acyl groups;MF:transferase activity, transferring acyl groups other than amino-acyl groups;MF:molecular_function	GO:0003824;GO:0016740;GO:0016746;GO:0016747;GO:0003674	K13065	E2.3.1.133, HCT	map00941;map00940;map00945	Flavonoid biosynthesis;Phenylpropanoid biosynthesis;Stilbenoid, diarylheptanoid and gingerol biosynthesis	ENOG41113FV	S:Function unknown	PF02458.17	Transferase	Transferase family	cytoplasmic	18	78.5	24.256	High
A0A4S4D8Q0	A0A4S4D8Q0_CAMSIUncharacterizedproteinOS=Camelliasinensisvar.sinensisOX=542762GN=TEA_008094PE=4SV=1	1e-05	-16.61	0	down	yes	1937600	2426700	2142100	1845100	0	1417000	1417400	1441000	2042900	0	0	0	0	0	970300	0	0	1.57836e+06	BP:late endosome to vacuole transport via multivesicular body sorting pathway;BP:membrane budding;BP:membrane organization;BP:late endosome to vacuole transport;BP:cellular component organization or biogenesis;BP:cellular component organization;BP:multivesicular body sorting pathway;BP:organelle organization;BP:endosome transport via multivesicular body sorting pathway;BP:transport;BP:biological_…	GO:0032511;GO:0006900;GO:0061024;GO:0045324;GO:0071840;GO:0016043;GO:0071985;GO:0006996;GO:0032509;GO:0006810;GO:0008150;GO:0007034;GO:0051649;GO:0051234;GO:0051179;GO:0051641;GO:0016197;GO:0016192;GO:0046907;GO:0016050;GO:0009987GO:0009898;GO:0043229;GO:0098552;GO:0043227;GO:0043226;GO:0031982;GO:0031410;GO:0005771;GO:0005770;GO:0110165;GO:0098562;GO:0036452;GO:0032991;GO:0000815;GO:0043231;GO:0…	K12194	CHMP4A_B, SNF7, VPS32A_B	map04144	Endocytosis	ENOG410YE9I	A:RNA processing and modification	PF03357.23	Snf7	Snf7	cytoplasmic	20	52.9	32.494	High
A0A4S4D917	A0A4S4D917_CAMSIUncharacterizedproteinOS=Camelliasinensisvar.sinensisOX=542762GN=TEA_021813PE=4SV=1;tr|A0A4S4DRF1|A0A4S4DRF1_CAMSIUncharacterizedproteinOS=Camelliasinensisvar.sinensisOX=542762GN=TEA_028292PE=4SV=1	1e-05	-16.61	0	down	yes	0	2043100	0	332700	0	1668900	1244400	0	0	299110	0	0	0	0	515570	0	0	661138	------	------	------	------	------	------	ENOG410YVST	S:Function unknown	------	------	------	cytoplasmic	11	35.2	45.947	High
A0A4S4D9E6	A0A4S4D9E6_CAMSINABdomain-containingproteinOS=Camelliasinensisvar.sinensisOX=542762GN=TEA_027867PE=4SV=1	1e-05	-16.61	0	down	yes	0	137650	0	157540	116940	0	0	3908400	108670	0	0	0	0	83359	0	0	0	540066	MF:actin binding;MF:molecular_function;MF:binding;MF:protein binding;MF:cytoskeletal protein binding	GO:0003779;GO:0003674;GO:0005488;GO:0005515;GO:0008092	------	------	------	------	ENOG4111UGN	S:Function unknown	PF07765.14	KIP1	KIP1-like protein	cytoplasmic	3	49.4	9.2442	High
A0A4S4D9P9	A0A4S4D9P9_CAMSIFes1domain-containingproteinOS=Camelliasinensisvar.sinensisOX=542762GN=TEA_013112PE=4SV=1	1e-05	-16.61	0	down	yes	2700000	0	0	0	5199100	99366	210390	458660	4223400	0	0	3815300	0	0	1219900	0	0	1.08344e+06	CC:intracellular membrane-bounded organelle;CC:integral component of membrane;CC:cellular_component;CC:intracellular organelle;CC:intrinsic component of membrane;CC:membrane-bounded organelle;CC:organelle;CC:cellular anatomical entity;CC:endoplasmic reticulum	GO:0043231;GO:0016021;GO:0005575;GO:0043229;GO:0031224;GO:0043227;GO:0043226;GO:0110165;GO:0005783	K09562	HSPBP1, FES1	map04141	Protein processing in endoplasmic reticulum	ENOG410XSBC	S:Function unknown	PF08609.12	Fes1	Nucleotide exchange factor Fes1	nuclear	6	53.4	11.231	High
A0A4S4DA15	A0A4S4DA15_CAMSISulfotransferaseOS=Camelliasinensisvar.sinensisOX=542762GN=TEA_026189PE=3SV=1	1e-05	-16.61	0	down	yes	11994000	0	16027000	0	9737300	0	8610600	0	0	0	5991900	0	5169200	4198800	0	0	0	5.79611e+06	BP:cellular process;BP:sulfation;BP:cellular metabolic process;BP:sulfur compound metabolic process;BP:metabolic process;BP:biological_processCC:cytoplasm;CC:plastid;CC:intracellular membrane-bounded organelle;CC:intracellular organelle;CC:cellular_component;CC:membrane-bounded organelle;CC:organelle;CC:cellular anatomical entity;CC:chloroplastMF:molecular_function;MF:transferase activity, transf…	GO:0009987;GO:0051923;GO:0044237;GO:0006790;GO:0008152;GO:0008150GO:0005737;GO:0009536;GO:0043231;GO:0043229;GO:0005575;GO:0043227;GO:0043226;GO:0110165;GO:0009507GO:0003674;GO:0016782;GO:0008146;GO:0003824;GO:0016740	------	------	------	------	------	------	PF00685.29;PF13469.8	Sulfotransfer_1;Sulfotransfer_3	Sulfotransferase domain;Sulfotransferase family	extracellular	15	59	40.613	High
A0A4S4DAJ7	A0A4S4DAJ7_CAMSIUncharacterizedproteinOS=Camelliasinensisvar.sinensisOX=542762GN=TEA_002890PE=3SV=1	1e-05	-16.61	0	down	yes	1952200	1332800	0	1052100	1095600	0	0	0	0	0	0	0	0	0	0	0	0	679088	CC:intrinsic component of membrane;CC:cellular anatomical entity;CC:cellular_component;CC:integral component of membraneMF:ribonuclease T2 activity;MF:phosphorus-oxygen lyase activity;MF:molecular_function;MF:binding;MF:nucleic acid binding;MF:heterocyclic compound binding;MF:lyase activity;MF:ribonuclease activity;MF:endoribonuclease activity;MF:hydrolase activity;MF:catalytic activity, acting o…	GO:0031224;GO:0110165;GO:0005575;GO:0016021GO:0033897;GO:0016849;GO:0003674;GO:0005488;GO:0003676;GO:1901363;GO:0016829;GO:0004540;GO:0004521;GO:0016787;GO:0140098;GO:0016788;GO:0003824;GO:0004518;GO:0004519;GO:0003723;GO:0097159	K01166	RNASET2	------	------	ENOG4111M7G	S:Function unknown	PF00445.20	Ribonuclease_T2	Ribonuclease T2 family	plasma membrane	20	68.8	33.615	High
A0A4S4DAK8	A0A4S4DAK8_CAMSIRubredoxin-likedomain-containingproteinOS=Camelliasinensisvar.sinensisOX=542762GN=TEA_002976PE=4SV=1	1e-05	-16.61	0	down	yes	477360	788750	0	405760	0	293330	549360	315310	0	699960	0	0	0	506270	0	0	0	353734	BP:cellular catabolic process;BP:alkane catabolic process;BP:cellular alkane metabolic process;BP:organic substance catabolic process;BP:organic substance metabolic process;BP:cellular process;BP:biological_process;BP:metabolic process;BP:catabolic process;BP:cellular metabolic processCC:intracellular organelle;CC:membrane-bounded organelle;CC:intrinsic component of membrane;CC:plastid;CC:integra…	GO:0044248;GO:0043448;GO:0043446;GO:1901575;GO:0071704;GO:0009987;GO:0008150;GO:0008152;GO:0009056;GO:0044237GO:0043229;GO:0043227;GO:0031224;GO:0009536;GO:0016021;GO:0110165;GO:0009507;GO:0043231;GO:0005575;GO:0043226GO:0003674;GO:0005488;GO:0016491;GO:0043169;GO:0046914;GO:0043167;GO:0005506;GO:0046872;GO:0003824;GO:0009055	------	------	------	------	COG1773	C:Energy production and conversion	PF00301.22	Rubredoxin	Rubredoxin	chloroplast	3	10.4	43.535	High
A0A4S4DB66	A0A4S4DB66_CAMSIUncharacterizedproteinOS=Camelliasinensisvar.sinensisOX=542762GN=TEA_005043PE=4SV=1;tr|A0A4S4EUW0|A0A4S4EUW0_CAMSIUncharacterizedproteinOS=Camelliasinensisvar.sinensisOX=542762GN=TEA_015853PE=4SV=1	1e-05	-16.61	0	down	yes	0	332410	330680	0	193720	327090	0	0	218420	0	0	0	0	0	84598	0	0	147988	MF:purine ribonucleoside triphosphate binding;MF:molecular_function;MF:binding;MF:ion binding;MF:heterocyclic compound binding;MF:nucleoside phosphate binding;MF:anion binding;MF:guanyl nucleotide binding;MF:nucleotide binding;MF:guanyl ribonucleotide binding;MF:purine nucleotide binding;MF:GTP binding;MF:hydrolase activity;MF:GTPase activity;MF:nucleoside-triphosphatase activity;MF:small molecul…	GO:0035639;GO:0003674;GO:0005488;GO:0043167;GO:1901363;GO:1901265;GO:0043168;GO:0019001;GO:0000166;GO:0032561;GO:0017076;GO:0005525;GO:0016787;GO:0003924;GO:0017111;GO:0036094;GO:0003824;GO:0016818;GO:0097367;GO:0097159;GO:0016817;GO:0016462;GO:0032555;GO:0032553	K07893	RAB6A	------	------	ENOG410XPBI	S:Function unknown	PF00071.24;PF08477.15;PF00025.23;PF09439.12	Ras;Roc;Arf;SRPRB	Ras family;Ras of Complex, Roc, domain of DAPkinase;ADP-ribosylation factor family;Signal recognition particle receptor beta subunit	chloroplast	13	53.9	30.639	High
A0A4S4DBH2	A0A4S4DBH2_CAMSIJdomain-containingproteinOS=Camelliasinensisvar.sinensisOX=542762GN=TEA_017264PE=4SV=1	1e-05	-16.61	0	down	yes	241050	459150	0	0	626730	226760	0	0	450220	350910	0	0	0	0	0	0	0	194211	CC:cellular_component;CC:integral component of membrane;CC:cellular anatomical entity;CC:intrinsic component of membrane	GO:0005575;GO:0016021;GO:0110165;GO:0031224	------	------	------	------	ENOG410YIE6;COG0484	O:Posttranslational modification, protein turnover, chaperones;	PF00226.33	DnaJ	DnaJ domain	nuclear	20	50.6	36.04	High
A0A4S4DCP0	A0A4S4DCP0_CAMSIFe2OGdioxygenasedomain-containingproteinOS=Camelliasinensisvar.sinensisOX=542762GN=TEA_004027PE=4SV=1	1e-05	-16.61	0	down	yes	574940	615280	669990	0	0	338130	0	0	881300	0	0	0	0	0	0	0	0	274792	CC:endoplasmic reticulum membrane;CC:intrinsic component of membrane;CC:organelle membrane;CC:integral component of membrane;CC:membrane;CC:cellular anatomical entity;CC:cellular_componentMF:oxidoreductase activity, acting on paired donors, with incorporation or reduction of molecular oxygen;MF:carbohydrate binding;MF:molecular_function;MF:monosaccharide binding;MF:heterocyclic compound binding;M…	GO:0005789;GO:0031224;GO:0031090;GO:0016021;GO:0016020;GO:0110165;GO:0005575GO:0016705;GO:0030246;GO:0003674;GO:0048029;GO:1901363;GO:0016491;GO:0043168;GO:0031418;GO:0046914;GO:0016706;GO:0004656;GO:0043167;GO:0005506;GO:0046872;GO:0043169;GO:0140096;GO:0036094;GO:0003824;GO:0031545;GO:0031543;GO:0051213;GO:0043177;GO:0097159;GO:0031406;GO:0019842;GO:0019798;GO:0005488	K00472	P4HA	map00330	Arginine and proline metabolism	ENOG410XS5J	S:Function unknown	PF13640.8;PF03171.22	2OG-FeII_Oxy_3;2OG-FeII_Oxy	2OG-F;2OG-F	Golgi apparatus	1	5.5	32.012	High
A0A4S4DDF3	A0A4S4DDF3_CAMSIUncharacterizedproteinOS=Camelliasinensisvar.sinensisOX=542762GN=TEA_001127PE=4SV=1;tr|A0A4S4E039|A0A4S4E039_CAMSIUncharacterizedproteinOS=Camelliasinensisvar.sinensisOX=542762GN=TEA_023509PE=4SV=1	1e-05	-16.61	0	down	yes	317650	454020	454420	236560	229420	55218	616120	0	724760	0	0	0	0	0	0	0	0	295426	CC:integral component of membrane;CC:cellular_component;CC:intrinsic component of membrane;CC:cellular anatomical entityMF:catalytic activity;MF:transferase activity;MF:molecular_function;MF:transferase activity, transferring glycosyl groups;MF:UDP-glycosyltransferase activity	GO:0016021;GO:0005575;GO:0031224;GO:0110165GO:0003824;GO:0016740;GO:0003674;GO:0016757;GO:0008194	------	------	------	------	COG1819	S:Function unknown	PF00201.20	UDPGT	UDP-glucoronosyl and UDP-glucosyl transferase	cytoplasmic	2	7.7	35.233	High
A0A4S4DDG6	A0A4S4DDG6_CAMSIUncharacterizedproteinOS=Camelliasinensisvar.sinensisOX=542762GN=TEA_002074PE=4SV=1	1e-05	-16.61	0	down	yes	0	0	397410	0	294750	403310	318270	0	0	0	0	247690	492820	0	0	0	0	176718	MF:catalytic activity;MF:transferase activity;MF:molecular_function;MF:transferase activity, transferring nitrogenous groups;MF:transaminase activity	GO:0003824;GO:0016740;GO:0003674;GO:0016769;GO:0008483	K22696	EEF2KMT	------	------	COG0115	E:Amino acid transport and metabolism	PF01063.21;PF19798.1	Aminotran_4;Sulfotransfer_5	Amino-transferase class IV;Sulfotransferase domain	cytoplasmic	15	20.5	106.25	High
A0A4S4DDZ7	A0A4S4DDZ7_CAMSIUncharacterizedproteinOS=Camelliasinensisvar.sinensisOX=542762GN=TEA_026259PE=4SV=1	1e-05	-16.61	0	down	yes	229080	212470	319750	195400	0	0	137510	0	0	0	0	0	211060	0	147470	0	0	136776	BP:sphingolipid biosynthetic process;BP:cellular biosynthetic process;BP:nitrogen compound metabolic process;BP:positive chemotaxis;BP:gametophyte development;BP:organic substance biosynthetic process;BP:lipid metabolic process;BP:pollen development;BP:multicellular organism development;BP:organic substance metabolic process;BP:pollen tube guidance;BP:membrane lipid biosynthetic process;BP:organo…	GO:0030148;GO:0044249;GO:0006807;GO:0050918;GO:0048229;GO:1901576;GO:0006629;GO:0009555;GO:0007275;GO:0071704;GO:0010183;GO:0046467;GO:1901566;GO:0006665;GO:0032502;GO:0006644;GO:0032501;GO:0006643;GO:0044238;GO:0006935;GO:0009987;GO:0022414;GO:0009058;GO:0008150;GO:0008152;GO:0044271;GO:0044255;GO:0008610;GO:0040011;GO:0043604;GO:1901564;GO:0043603;GO:0006673;GO:0048856;GO:0034641;GO:0044237;GO:…	K22809	IPUT1	------	------	COG5597	O:Posttranslational modification, protein turnover, chaperones	PF01501.22	Glyco_transf_8	Glycosyl transferase family 8	mitochondrial	2	32.9	8.6598	High
A0A4S4E1F0	A0A4S4E1F0_CAMSIUncharacterizedproteinOS=Camelliasinensisvar.sinensisOX=542762GN=TEA_014531PE=4SV=1;tr|A0A4S4DGY3|A0A4S4DGY3_CAMSIUncharacterizedproteinOS=Camelliasinensisvar.sinensisOX=542762GN=TEA_010050PE=4SV=1	1e-05	-16.61	0	down	yes	488460	0	0	339590	1369300	0	977190	0	1224300	0	0	550970	0	0	0	558580	0	396818	CC:nucleoplasm;CC:cellular_component;CC:cellular anatomical entityMF:kinase inhibitor activity;MF:kinase activity;MF:kinase regulator activity;MF:protein kinase regulator activity;MF:transferase activity, transferring phosphorus-containing groups;MF:enzyme regulator activity;MF:cyclin-dependent protein serine/threonine kinase regulator activity;MF:catalytic activity;MF:protein kinase inhibitor ac…	GO:0005654;GO:0005575;GO:0110165GO:0019210;GO:0016301;GO:0019207;GO:0019887;GO:0016772;GO:0030234;GO:0016538;GO:0003824;GO:0004860;GO:0004861;GO:0016740;GO:0003674;GO:0030291;GO:0098772	------	------	------	------	------	------	PF02234.21	CDI	Cyclin-dependent kinase inhibitor	cytoplasmic	9	12	96.451	High
A0A4S4DHQ6	A0A4S4DHQ6_CAMSIS-acyltransferaseOS=Camelliasinensisvar.sinensisOX=542762GN=TEA_021173PE=3SV=1	1e-05	-16.61	0	down	yes	235430	0	0	0	224950	173680	0	502800	266700	0	0	0	0	359900	204510	0	0	142108	BP:nitrogen compound metabolic process;BP:protein acylation;BP:cellular macromolecule metabolic process;BP:organic substance metabolic process;BP:cellular protein metabolic process;BP:cellular process;BP:cellular protein modification process;BP:macromolecule modification;BP:protein modification process;BP:biological_process;BP:metabolic process;BP:protein lipidation;BP:primary metabolic process;B…	GO:0006807;GO:0043543;GO:0044260;GO:0071704;GO:0044267;GO:0009987;GO:0006464;GO:0043412;GO:0036211;GO:0008150;GO:0008152;GO:0006497;GO:0044238;GO:1901564;GO:0018345;GO:0019538;GO:0044237;GO:0043170GO:0000139;GO:0031224;GO:0031090;GO:0016021;GO:0016020;GO:0110165;GO:0098588;GO:0005575GO:0003674;GO:0016417;GO:0016740;GO:0016746;GO:0016747;GO:0019707;GO:0019706;GO:0140096;GO:0003824;GO:0016409	K20032	ZDHHC13_17, HIP14	------	------	COG5273	O:Posttranslational modification, protein turnover, chaperones	PF01529.22;PF12796.9;PF13857.8;PF13637.8;PF13606.8;PF00023.32	DHHC;Ank_2;Ank_5;Ank_4;Ank_3;Ank	DHHC palmitoyltransferase;Ankyrin repeats;Ankyrin repeats;Ankyrin repeats;Ankyrin repeat;Ankyrin repeat	cytoplasmic	2	9.5	30.1	High
A0A4S4DIG4	A0A4S4DIG4_CAMSIUncharacterizedproteinOS=Camelliasinensisvar.sinensisOX=542762GN=TEA_001216PE=4SV=1;tr|A0A4S4DII1|A0A4S4DII1_CAMSIUncharacterizedproteinOS=Camelliasinensisvar.sinensisOX=542762GN=TEA_001217PE=4SV=1	1e-05	-16.61	0	down	yes	461870	452530	479820	355660	402760	20763	0	0	422600	0	0	0	0	0	0	0	0	271675	MF:purine ribonucleoside triphosphate binding;MF:molecular_function;MF:binding;MF:nucleic acid binding;MF:RNA-dependent ATPase activity;MF:ion binding;MF:heterocyclic compound binding;MF:nucleoside phosphate binding;MF:anion binding;MF:nucleotide binding;MF:purine nucleotide binding;MF:ATP binding;MF:hydrolase activity;MF:catalytic activity, acting on RNA;MF:helicase activity;MF:small molecule bi…	GO:0035639;GO:0003674;GO:0005488;GO:0003676;GO:0008186;GO:0043167;GO:1901363;GO:1901265;GO:0043168;GO:0000166;GO:0017076;GO:0005524;GO:0016787;GO:0140098;GO:0004386;GO:0036094;GO:0003824;GO:0030554;GO:0097367;GO:0097159;GO:0003724;GO:0032559;GO:0003723;GO:0032555;GO:0032553	K12813	DHX16	map03040	Spliceosome	COG1643	K:Transcription	PF04408.25;PF07717.18;PF00271.33;PF13604.8;PF13401.8	HA2;OB_NTP_bind;Helicase_C;AAA_30;AAA_22	Helicase associated domain;Oligonucleotide/oligosaccharide-binding;Helicase conserved C-terminal domain;AAA domain;AAA domain	chloroplast	7	31.3	26.708	High
A0A4S4DIP8	A0A4S4DIP8_CAMSIDAGKcdomain-containingproteinOS=Camelliasinensisvar.sinensisOX=542762GN=TEA_006162PE=4SV=1	1e-05	-16.61	0	down	yes	0	300580	218120	250040	201950	105160	0	0	139910	295480	0	0	0	0	0	207430	0	134481	MF:transferase activity, transferring phosphorus-containing groups;MF:transferase activity;MF:kinase activity;MF:molecular_function;MF:catalytic activity	GO:0016772;GO:0016740;GO:0016301;GO:0003674;GO:0003824	------	------	------	------	ENOG41127BB	S:Function unknown	PF00781.26	DAGK_cat	Diacylglycerol kinase catalytic domain	cytoplasmic	3	9.8	48.594	High
A0A4S4DJL7	A0A4S4DJL7_CAMSIUncharacterizedproteinOS=Camelliasinensisvar.sinensisOX=542762GN=TEA_011943PE=4SV=1	1e-05	-16.61	0	down	yes	731070	931300	912190	116940	0	0	0	0	738170	0	0	418270	0	0	0	0	0	336438	BP:regulation of primary metabolic process;BP:regulation of metabolic process;BP:regulation of cellular biosynthetic process;BP:regulation of cellular metabolic process;BP:embryo development;BP:embryo development ending in seed dormancy;BP:endosperm development;BP:nucleus localization;BP:regulation of polysaccharide biosynthetic process;BP:regulation of cell death;BP:regulation of biological proc…	GO:0080090;GO:0019222;GO:0031326;GO:0031323;GO:0009790;GO:0009793;GO:0009960;GO:0051647;GO:0032885;GO:0010941;GO:0050789;GO:0032881;GO:0048229;GO:0022414;GO:0010581;GO:0009555;GO:0048868;GO:0071840;GO:2000112;GO:0007349;GO:0016043;GO:0007275;GO:0043067;GO:0065007;GO:0010962;GO:0009846;GO:0010468;GO:0032502;GO:0032501;GO:0060255;GO:0009987;GO:0009889;GO:0009888;GO:0050794;GO:2000904;GO:0007006;GO:…	------	------	------	------	ENOG4111WU4	S:Function unknown	PF12298.10;PF12824.9	Bot1p;MRP-L20	Eukaryotic mitochondrial regulator protein;Mitochondrial ribosomal protein subunit L20	mitochondrial	4	16.3	37.258	High
A0A4S4DJL9	A0A4S4DJL9_CAMSIUncharacterizedproteinOS=Camelliasinensisvar.sinensisOX=542762GN=TEA_026252PE=4SV=1	1e-05	-16.61	0	down	yes	1799500	0	2157100	2632200	2347700	0	0	0	487620	0	0	815560	0	1120800	0	0	0	1.11706e+06	CC:cellular_component;CC:cytosol;CC:cellular anatomical entity	GO:0005575;GO:0005829;GO:0110165	------	------	------	------	ENOG4111K7X	S:Function unknown	PF00300.24	His_Phos_1	Histidine phosphatase superfamily	mitochondrial	7	34.1	26.053	High
A0A4S4DJM0	A0A4S4DJM0_CAMSICBFdomain-containingproteinOS=Camelliasinensisvar.sinensisOX=542762GN=TEA_010504PE=4SV=1	1e-05	-16.61	0	down	yes	0	0	0	1126800	579690	266310	512400	519200	0	0	235320	0	372300	0	316910	0	0	375550	BP:nucleic acid metabolic process;BP:cellular nitrogen compound metabolic process;BP:nitrogen compound metabolic process;BP:nucleobase-containing compound metabolic process;BP:cellular macromolecule metabolic process;BP:organic substance metabolic process;BP:organic cyclic compound metabolic process;BP:cellular process;BP:cellular aromatic compound metabolic process;BP:biological_process;BP:metab…	GO:0090304;GO:0034641;GO:0006807;GO:0006139;GO:0044260;GO:0071704;GO:1901360;GO:0009987;GO:0006725;GO:0008150;GO:0008152;GO:0046483;GO:0044238;GO:0006270;GO:0044237;GO:0043170;GO:0006259GO:0043226;GO:0031224;GO:0005730;GO:0016021;GO:0110165;GO:0043232;GO:0043229;GO:0005575;GO:0043228GO:0003674;GO:0005488;GO:0003682	K14834	NOC3	------	------	COG5117;COG5117	J:Translation, ribosomal structure and biogenesis;U:Intracellular trafficking, secretion, and vesicular transport	PF03914.19	CBF	CBF/Mak21 family	cytoplasmic	6	26.9	37.198	High
A0A4S4DKB1	A0A4S4DKB1_CAMSICTPsynthaseOS=Camelliasinensisvar.sinensisOX=542762GN=TEA_013834PE=3SV=1;tr|A0A4S4DJC7|A0A4S4DJC7_CAMSICTPsynthaseOS=Camelliasinensisvar.sinensisOX=542762GN=TEA_013835PE=3SV=1	1e-05	-16.61	0	down	yes	1206200	2120100	1241900	1387100	1489300	1191800	1971100	1808400	0	2050000	0	2668700	0	0	0	1482900	0	1.55199e+06	BP:pyrimidine nucleoside triphosphate biosynthetic process;BP:pyrimidine ribonucleotide metabolic process;BP:nucleoside triphosphate metabolic process;BP:nucleoside triphosphate biosynthetic process;BP:nucleotide metabolic process;BP:carboxylic acid metabolic process;BP:pyrimidine nucleoside triphosphate metabolic process;BP:pyrimidine-containing compound biosynthetic process;BP:nucleobase-contai…	GO:0009148;GO:0009218;GO:0009141;GO:0009142;GO:0009117;GO:0019752;GO:0009147;GO:0072528;GO:0034654;GO:0034641;GO:0006807;GO:0044281;GO:0009064;GO:1901362;GO:0006221;GO:1901360;GO:0072527;GO:0006220;GO:0006139;GO:0006520;GO:0006541;GO:0019693;GO:0009259;GO:0071704;GO:0009199;GO:0006241;GO:1901605;GO:0018130;GO:0009987;GO:0009201;GO:1901576;GO:0046036;GO:0006725;GO:0009220;GO:0009209;GO:0009208;GO:…	K01937	pyrG, CTPS	map00240;map01240	Pyrimidine metabolism;Biosynthesis of cofactors	COG0504	F:Nucleotide transport and metabolism	PF06418.16;PF00117.30;PF07722.15	CTP_synth_N;GATase;Peptidase_C26	CTP synthase N-terminus;Glutamine amidotransferase class-I;Peptidase C26	chloroplast	16	51.1	45.416	High
A0A4S4DMY7	A0A4S4DMY7_CAMSIUncharacterizedproteinOS=Camelliasinensisvar.sinensisOX=542762GN=TEA_013726PE=3SV=1;tr|A0A4S4DKS0|A0A4S4DKS0_CAMSIUncharacterizedproteinOS=Camelliasinensisvar.sinensisOX=542762GN=TEA_013721PE=3SV=1;tr|A0A4V3WP83|A0A4V3WP83_CAMSIABCtransporterdomain-containingproteinOS=Camelliasinensisvar.sinensisOX=542762GN=TEA_013503PE=3SV=1;tr|A0A4S4DXA0|A0A4S4DXA0_CAMSIABCtransporterdomain-cont…	1e-05	-16.61	0	down	yes	212380	209820	254210	0	0	0	198320	0	135590	0	160730	57734	0	0	0	0	0	109341	CC:integral component of membrane;CC:intrinsic component of membrane;CC:cellular anatomical entity;CC:cellular_componentMF:purine ribonucleoside triphosphate binding;MF:molecular_function;MF:binding;MF:ion binding;MF:heterocyclic compound binding;MF:nucleoside phosphate binding;MF:anion binding;MF:ATPase activity, coupled to transmembrane movement of substances;MF:nucleotide binding;MF:primary ac…	GO:0016021;GO:0031224;GO:0110165;GO:0005575GO:0035639;GO:0003674;GO:0005488;GO:0043167;GO:1901363;GO:1901265;GO:0043168;GO:0042626;GO:0000166;GO:0015399;GO:0017076;GO:0022804;GO:0016787;GO:0005215;GO:0036094;GO:0003824;GO:0030554;GO:0097367;GO:0097159;GO:0022857;GO:0032559;GO:0005524;GO:0032555;GO:0032553	------	------	------	------	COG0842	S:Function unknown	PF01061.26;PF00005.29;PF08370.13;PF19055.2;PF14510.8	ABC2_membrane;ABC_tran;PDR_assoc;ABC2_membrane_7;ABC_trans_N	ABC-2 type transporter;ABC transporter;Plant PDR ABC transporter associated;ABC-2 type transporter;ABC-transporter N-terminal	chloroplast	5	18.2	48.339	High
A0A4S4DKX8	A0A4S4DKX8_CAMSIGFO_IDH_MocAdomain-containingproteinOS=Camelliasinensisvar.sinensisOX=542762GN=TEA_026396PE=4SV=1	1e-05	-16.61	0	down	yes	1211600	2420400	0	1388200	352280	1134000	0	0	1685400	1302800	0	1616200	0	0	0	0	0	813310	MF:organic cyclic compound binding;MF:nucleotide binding;MF:small molecule binding;MF:molecular_function;MF:binding;MF:heterocyclic compound binding;MF:nucleoside phosphate binding	GO:0097159;GO:0000166;GO:0036094;GO:0003674;GO:0005488;GO:1901363;GO:1901265	------	------	------	------	COG0673	S:Function unknown	PF01408.24	GFO_IDH_MocA	Oxidoreductase family, NAD-binding Rossmann fold	cytoplasmic	3	7.2	53.189	High
A0A4S4DMQ1	A0A4S4DMQ1_CAMSIUncharacterizedproteinOS=Camelliasinensisvar.sinensisOX=542762GN=TEA_030080PE=4SV=1	1e-05	-16.61	0	down	yes	4220700	1666900	2624700	1976700	3045600	0	0	0	3134000	0	0	0	0	0	0	0	0	1691825	BP:regulation of metabolic process;BP:regulation of macromolecule metabolic process;BP:regulation of biological process;BP:biological regulation;BP:biological_process;BP:regulation of gene expressionCC:cytoplasm;CC:intracellular membrane-bounded organelle;CC:nucleus;CC:cellular_component;CC:intracellular organelle;CC:organelle;CC:membrane-bounded organelle;CC:cellular anatomical entityMF:molecula…	GO:0019222;GO:0060255;GO:0050789;GO:0065007;GO:0008150;GO:0010468GO:0005737;GO:0043231;GO:0005634;GO:0005575;GO:0043229;GO:0043226;GO:0043227;GO:0110165GO:0003674;GO:0097159;GO:1901363;GO:0003723;GO:0003676;GO:0003729;GO:0005488	K21444	PCBP3_4	------	------	ENOG410XNN8	S:Function unknown	PF00013.31;PF07650.19;PF13083.8	KH_1;KH_2;KH_4	KH domain;KH domain;KH domain	cytoplasmic	4	19.5	31.003	High
A0A4S4DPL1	A0A4S4DPL1_CAMSIGRIPdomain-containingproteinOS=Camelliasinensisvar.sinensisOX=542762GN=TEA_015487PE=4SV=1	1e-05	-16.61	0	down	yes	169260	274360	261900	167470	208630	102400	199150	0	141240	160460	0	111980	0	0	0	0	0	172896	BP:meiotic cell cycle process;BP:nucleic acid metabolic process;BP:cellular nitrogen compound metabolic process;BP:nitrogen compound metabolic process;BP:cell cycle process;BP:organic cyclic compound metabolic process;BP:nucleobase-containing compound metabolic process;BP:cellular macromolecule metabolic process;BP:organic substance metabolic process;BP:cellular process;BP:cellular aromatic compo…	GO:1903046;GO:0090304;GO:0034641;GO:0006807;GO:0022402;GO:1901360;GO:0006139;GO:0044260;GO:0071704;GO:0009987;GO:0006725;GO:0022414;GO:0008150;GO:0008152;GO:0007131;GO:0046483;GO:0006310;GO:0044238;GO:0044237;GO:0043170;GO:0006259;GO:0035825GO:0031984;GO:0110165;GO:0005802;GO:0005575;GO:0098791	------	------	------	------	ENOG410XSCF	S:Function unknown	PF01465.22	GRIP	GRIP domain	cytoplasmic	4	7.7	66.795	High
A0A4S4DUA0	A0A4S4DUA0_CAMSIUncharacterizedproteinOS=Camelliasinensisvar.sinensisOX=542762GN=TEA_010188PE=3SV=1	1e-05	-16.61	0	down	yes	707010	0	0	967790	0	822410	0	1021200	0	0	786850	0	0	0	0	556080	0	439801	CC:integral component of membrane;CC:cellular_component;CC:cellular anatomical entity;CC:intrinsic component of membraneMF:hydrolase activity;MF:CoA hydrolase activity;MF:thiolester hydrolase activity;MF:hydrolase activity, acting on ester bonds;MF:catalytic activity;MF:molecular_function;MF:3-hydroxyisobutyryl-CoA hydrolase activity	GO:0016021;GO:0005575;GO:0110165;GO:0031224GO:0016787;GO:0016289;GO:0016790;GO:0016788;GO:0003824;GO:0003674;GO:0003860	K05605	HIBCH	map00280;map00640;map00410	Valine, leucine and isoleucine degradation;Propanoate metabolism;beta-Alanine metabolism	COG1024	S:Function unknown	PF16113.7;PF00378.22	ECH_2;ECH_1	Enoyl-CoA hydratase/isomerase;Enoyl-CoA hydratase/isomerase	chloroplast	3	29.2	20.262	High
A0A4S4DUA1	A0A4S4DUA1_CAMSIProteinkinasedomain-containingproteinOS=Camelliasinensisvar.sinensisOX=542762GN=TEA_030021PE=4SV=1	1e-05	-16.61	0	down	yes	192770	0	0	0	1060500	575720	0	720660	0	934080	0	0	0	701190	775440	0	0	318706	CC:integral component of membrane;CC:intrinsic component of membrane;CC:cellular_component;CC:cellular anatomical entityMF:purine ribonucleoside triphosphate binding;MF:molecular_function;MF:binding;MF:ion binding;MF:heterocyclic compound binding;MF:nucleoside phosphate binding;MF:anion binding;MF:nucleotide binding;MF:transferase activity;MF:protein kinase activity;MF:purine nucleotide binding;M…	GO:0016021;GO:0031224;GO:0005575;GO:0110165GO:0035639;GO:0003674;GO:0005488;GO:0043167;GO:1901363;GO:1901265;GO:0043168;GO:0000166;GO:0016740;GO:0004672;GO:0017076;GO:0005524;GO:0016301;GO:0140096;GO:0036094;GO:0003824;GO:0030554;GO:0097367;GO:0016772;GO:0016773;GO:0032559;GO:0097159;GO:0032555;GO:0032553	------	------	------	------	ENOG4111F3A	S:Function unknown	PF07714.19;PF00069.27;PF12799.9;PF13855.8	PK_Tyr_Ser-Thr;Pkinase;LRR_4;LRR_8	Protein tyrosine and serine/threonine kinase;Protein kinase domain;Leucine Rich repeats;Leucine rich repeat	extracellular	11	26.1	67.505	High
A0A4S4DV36	A0A4S4DV36_CAMSICysteineproteinaseinhibitorOS=Camelliasinensisvar.sinensisOX=542762GN=TEA_019261PE=3SV=1	1e-05	-16.61	0	down	yes	1609800	0	2316700	0	0	5334400	2324300	1594400	1783900	0	0	0	0	0	0	0	0	1647450	MF:endopeptidase inhibitor activity;MF:enzyme regulator activity;MF:peptidase regulator activity;MF:molecular_function;MF:peptidase inhibitor activity;MF:cysteine-type endopeptidase inhibitor activity;MF:molecular function regulator;MF:endopeptidase regulator activity	GO:0004866;GO:0030234;GO:0061134;GO:0003674;GO:0030414;GO:0004869;GO:0098772;GO:0061135	------	------	------	------	ENOG410YV6K;ENOG410YZDC	S:Function unknown;O:Posttranslational modification, protein turnover, chaperones	PF16845.7;PF00031.23	SQAPI;Cystatin	Aspartic acid proteinase inhibitor;Cystatin domain	cytoplasmic	21	82.2	26.915	High
A0A4S4DW36	A0A4S4DW36_CAMSIUncharacterizedproteinOS=Camelliasinensisvar.sinensisOX=542762GN=TEA_014673PE=4SV=1	1e-05	-16.61	0	down	yes	904980	1545000	1387800	1990900	1263400	0	1829100	1440000	0	1669000	0	1284000	0	160140	0	0	0	1.29515e+06	CC:cellular_component;CC:integral component of membrane;CC:cellular anatomical entity;CC:intrinsic component of membrane	GO:0005575;GO:0016021;GO:0110165;GO:0031224	K06085	SSX2IP, ADIP	------	------	ENOG410XWZ9	S:Function unknown	PF11559.10	ADIP	Afadin- and alpha -actinin-Binding	cytoplasmic	6	33.2	32.308	High
A0A4S4DZE0	A0A4S4DZE0_CAMSIPurpleacidphosphataseOS=Camelliasinensisvar.sinensisOX=542762GN=TEA_017869PE=3SV=1;tr|A0A4S4DW71|A0A4S4DW71_CAMSIPurpleacidphosphataseOS=Camelliasinensisvar.sinensisOX=542762GN=TEA_027226PE=3SV=1;tr|A0A4S4DZF1|A0A4S4DZF1_CAMSIPurpleacidphosphataseOS=Camelliasinensisvar.sinensisOX=542762GN=TEA_017876PE=3SV=1	1e-05	-16.61	0	down	yes	0	1063100	731190	675560	682690	361150	0	747930	0	295420	0	0	544940	416440	0	0	0	532702	MF:cation binding;MF:phosphatase activity;MF:hydrolase activity;MF:hydrolase activity, acting on ester bonds;MF:ion binding;MF:phosphoric ester hydrolase activity;MF:catalytic activity;MF:molecular_function;MF:binding;MF:metal ion binding;MF:acid phosphatase activity	GO:0043169;GO:0016791;GO:0016787;GO:0016788;GO:0043167;GO:0042578;GO:0003824;GO:0003674;GO:0005488;GO:0046872;GO:0003993	K22390	ACP7	------	------	COG1409	S:Function unknown	PF00149.30;PF14008.8;PF16656.7	Metallophos;Metallophos_C;Pur_ac_phosph_N	Calcineurin-like phosphoesterase;Iron/zinc purple acid phosphatase-like protein C;Purple acid Phosphatase, N-terminal domain	extracellular	10	66.9	15.682	High
A0A4S4DXL9	A0A4S4DXL9_CAMSILipocln_cytosolic_FA-bd_domdomain-containingproteinOS=Camelliasinensisvar.sinensisOX=542762GN=TEA_025632PE=3SV=1	1e-05	-16.61	0	down	yes	425600	0	0	0	0	18794000	15051000	377050	1267400	0	0	19042000	383810	0	0	0	0	4.33096e+06	BP:primary metabolic process;BP:lipid metabolic process;BP:response to stimulus;BP:response to reactive oxygen species;BP:organic substance metabolic process;BP:response to stress;BP:biological_process;BP:response to oxygen-containing compound;BP:metabolic process;BP:response to chemical;BP:response to oxidative stressCC:cytoplasm;CC:cellular_component;CC:cellular anatomical entity	GO:0044238;GO:0006629;GO:0050896;GO:0000302;GO:0071704;GO:0006950;GO:0008150;GO:1901700;GO:0008152;GO:0042221;GO:0006979GO:0005737;GO:0005575;GO:0110165	K03098	APOD	------	------	COG3040	M:Cell wall/membrane/envelope biogenesis	PF08212.14;PF00061.25	Lipocalin_2;Lipocalin	Lipocalin-like domain;Lipocalin / cytosolic fatty-acid binding protein family	cytoplasmic	9	42.2	24.651	High
A0A4S4DXW3	A0A4S4DXW3_CAMSIProteinkinasedomain-containingproteinOS=Camelliasinensisvar.sinensisOX=542762GN=TEA_011010PE=4SV=1	1e-05	-16.61	0	down	yes	0	0	0	54431	0	60414	84055	105700	0	0	0	0	0	60391	0	0	0	38075	BP:cellular component assembly;BP:mitotic cell cycle process;BP:cell cycle process;BP:assembly of actomyosin apparatus involved in mitotic cytokinesis;BP:cellular component organization or biogenesis;BP:cellular component organization;BP:cellular process;BP:cytokinetic process;BP:biological_process;BP:mitotic cytokinetic process;BP:assembly of actomyosin apparatus involved in cytokinesis;BP:phrag…	GO:0022607;GO:1903047;GO:0022402;GO:1902407;GO:0071840;GO:0016043;GO:0009987;GO:0032506;GO:0008150;GO:1902410;GO:0000912;GO:0000914GO:0035639;GO:1901363;GO:0005488;GO:0043167;GO:0043168;GO:0000166;GO:0016740;GO:1901265;GO:0004672;GO:0017076;GO:0005524;GO:0015631;GO:0008017;GO:0016301;GO:0140096;GO:0036094;GO:0003824;GO:0008092;GO:0097367;GO:0016772;GO:0030554;GO:0016773;GO:0032559;GO:0005515;GO:0…	K17545	ULK4	------	------	ENOG410XRQ6	S:Function unknown	PF00069.27;PF07714.19	Pkinase;PK_Tyr_Ser-Thr	Protein kinase domain;Protein tyrosine and serine/threonine kinase	cytoplasmic	2	9	32.231	High
A0A4S4DY05	A0A4S4DY05_CAMSIUncharacterizedproteinOS=Camelliasinensisvar.sinensisOX=542762GN=TEA_014696PE=4SV=1	1e-05	-16.61	0	down	yes	436540	752990	740550	0	564180	513590	1754600	1595200	0	0	400520	0	0	0	1454100	0	0	794706	------	------	K06085	SSX2IP, ADIP	------	------	ENOG410XWZ9	J:Translation, ribosomal structure and biogenesis	------	------	------	cytoplasmic	13	43	48.767	High
A0A4S4DY70	A0A4S4DY70_CAMSIUncharacterizedproteinOS=Camelliasinensisvar.sinensisOX=542762GN=TEA_011878PE=4SV=1;tr|A0A4S4DY60|A0A4S4DY60_CAMSIUncharacterizedproteinOS=Camelliasinensisvar.sinensisOX=542762GN=TEA_011868PE=4SV=1	1e-05	-16.61	0	down	yes	1032600	1450000	1480100	0	737800	0	1117900	658720	0	0	0	846830	621450	0	0	0	0	809640	CC:intracellular membrane-bounded organelle;CC:nucleus;CC:cellular_component;CC:intracellular organelle;CC:membrane-bounded organelle;CC:organelle;CC:cellular anatomical entityMF:transcription factor activity, sequence-specific DNA binding;MF:organic cyclic compound binding;MF:heterocyclic compound binding;MF:molecular_function;MF:binding;MF:nucleic acid binding;MF:DNA binding;MF:transcription re…	GO:0043231;GO:0005634;GO:0005575;GO:0043229;GO:0043227;GO:0043226;GO:0110165GO:0003700;GO:0097159;GO:1901363;GO:0003674;GO:0005488;GO:0003676;GO:0003677;GO:0140110	------	------	------	------	ENOG410YBIV	K:Transcription	PF06217.14	GAGA_bind	GAGA binding protein-like family	nuclear	6	49.2	14.702	High
A0A4S4DZV9	A0A4S4DZV9_CAMSIRhodanesedomain-containingproteinOS=Camelliasinensisvar.sinensisOX=542762GN=TEA_001152PE=4SV=1	1e-05	-16.61	0	down	yes	1783700	0	0	1227800	1424100	798200	2500000	2564700	1255600	0	0	2534100	0	2810000	0	0	0	1.28731e+06	CC:plastid;CC:intracellular membrane-bounded organelle;CC:intracellular organelle;CC:cellular_component;CC:membrane-bounded organelle;CC:organelle;CC:cellular anatomical entity;CC:chloroplastMF:catalytic activity;MF:transferase activity;MF:molecular_function	GO:0009536;GO:0043231;GO:0043229;GO:0005575;GO:0043227;GO:0043226;GO:0110165;GO:0009507GO:0003824;GO:0016740;GO:0003674	------	------	------	------	ENOG4111PM4	S:Function unknown	------	------	------	peroxisomal	7	67.8	12.923	High
A0A4S4DZX7	A0A4S4DZX7_CAMSIUncharacterizedproteinOS=Camelliasinensisvar.sinensisOX=542762GN=TEA_010284PE=4SV=1	1e-05	-16.61	0	down	yes	0	1252600	1855300	1837400	0	0	1498800	0	0	1968500	1199100	0	0	0	0	0	0	805512	CC:cytoplasm;CC:cellular_component;CC:cellular anatomical entity	GO:0005737;GO:0005575;GO:0110165	------	------	------	------	ENOG4111PBH	S:Function unknown	PF05811.15	DUF842	Eukaryotic protein of unknown function	cytoplasmic	6	40	22.979	High
A0A4S4E0X8	A0A4S4E0X8_CAMSIHistoneacetyltransferaseOS=Camelliasinensisvar.sinensisOX=542762GN=TEA_026919PE=3SV=1	1e-05	-16.61	0	down	yes	632300	0	837490	119550	0	0	0	82537	0	46701	0	0	0	0	0	0	0	208985	BP:negative regulation of metabolic process;BP:regulation of primary metabolic process;BP:regulation of metabolic process;BP:positive regulation of cellular biosynthetic process;BP:negative regulation of cellular biosynthetic process;BP:regulation of cellular macromolecule biosynthetic process;BP:positive regulation of cellular metabolic process;BP:negative regulation of cellular metabolic proces…	GO:0009892;GO:0080090;GO:0019222;GO:0031328;GO:0031327;GO:2000112;GO:0031325;GO:0031324;GO:0031323;GO:2000113;GO:0050789;GO:0009893;GO:1902680;GO:0010605;GO:0009890;GO:0010557;GO:0009891;GO:0019219;GO:0006357;GO:0031326;GO:0048518;GO:0065007;GO:0010468;GO:1903508;GO:0045935;GO:0045934;GO:0060255;GO:0009889;GO:0048519;GO:1903506;GO:0050794;GO:1902679;GO:0008150;GO:0051171;GO:0051172;GO:2001141;GO:…	K11308	MYST1, MOF, KAT8	------	------	COG5027	B:Chromatin structure and dynamics	PF01853.20;PF17772.3;PF11717.10	MOZ_SAS;zf-MYST;Tudor-knot	MOZ/SAS family;MYST family zinc finger domain;RNA binding activity-knot of a chromodomain	chloroplast	25	77.2	36.324	High
A0A4S4E114	A0A4S4E114_CAMSIUncharacterizedproteinOS=Camelliasinensisvar.sinensisOX=542762GN=TEA_000137PE=4SV=1;tr|A0A4S4E2M2|A0A4S4E2M2_CAMSIUncharacterizedproteinOS=Camelliasinensisvar.sinensisOX=542762GN=TEA_021673PE=4SV=1;tr|A0A4S4EDI9|A0A4S4EDI9_CAMSILysMdomain-containingproteinOS=Camelliasinensisvar.sinensisOX=542762GN=TEA_014841PE=4SV=1	1e-05	-16.61	0	down	yes	1199700	0	814630	957170	193210	415340	721560	500440	622390	0	0	0	910340	0	0	0	0	600256	BP:ion transport;BP:transport;BP:phosphate ion transport;BP:anion transport;BP:biological_process;BP:inorganic anion transport;BP:establishment of localization;BP:localizationCC:cellular_component;CC:integral component of membrane;CC:cellular anatomical entity;CC:intrinsic component of membraneMF:transporter activity;MF:transmembrane transporter activity;MF:molecular_function	GO:0006811;GO:0006810;GO:0006817;GO:0006820;GO:0008150;GO:0015698;GO:0051234;GO:0051179GO:0005575;GO:0016021;GO:0110165;GO:0031224GO:0005215;GO:0022857;GO:0003674	K14638	SLC15A3_4, PHT	------	------	COG3104	E:Amino acid transport and metabolism	PF00854.23;PF07690.18	PTR2;MFS_1	POT family;Major Facilitator Superfamily	Golgi apparatus	4	17.6	27.505	High
A0A4S4E1B4	A0A4S4E1B4_CAMSIUncharacterizedproteinOS=Camelliasinensisvar.sinensisOX=542762GN=TEA_003491PE=4SV=1	1e-05	-16.61	0	down	yes	277320	0	256030	168220	194410	200410	0	135570	224490	0	0	0	0	127260	160200	0	0	153995	MF:catalytic activity;MF:molecular_function;MF:ligase activity	GO:0003824;GO:0003674;GO:0016874	------	------	------	------	ENOG410YCW9	S:Function unknown	------	------	------	cytoplasmic	5	55.1	9.9724	High
A0A4S4E1F3	A0A4S4E1F3_CAMSITPR_REGIONdomain-containingproteinOS=Camelliasinensisvar.sinensisOX=542762GN=TEA_022171PE=4SV=1	1e-05	-16.61	0	down	yes	7300300	2902300	3922500	715440	3050400	1724700	0	2764000	635350	2500300	0	1238500	0	0	0	0	0	2797455	CC:macromolecular complex;CC:intracellular membrane-bounded organelle;CC:nucleus;CC:ER membrane protein complex;CC:cellular_component;CC:membrane protein complex;CC:intracellular organelle;CC:membrane-bounded organelle;CC:organelle;CC:cellular anatomical entityMF:catalytic activity;MF:transferase activity;MF:molecular_function	GO:0032991;GO:0043231;GO:0005634;GO:0072546;GO:0005575;GO:0098796;GO:0043229;GO:0043227;GO:0043226;GO:0110165GO:0003824;GO:0016740;GO:0003674	K23563	EMC2, TTC35	------	------	ENOG410YT6B	S:Function unknown	PF14559.8;PF13428.8;PF07719.19	TPR_19;TPR_14;TPR_2	Tetratricopeptide repeat;Tetratricopeptide repeat;Tetratricopeptide repeat	nuclear	11	51.8	29.931	High
A0A4S4E292	A0A4S4E292_CAMSISynNdomain-containingproteinOS=Camelliasinensisvar.sinensisOX=542762GN=TEA_018691PE=4SV=1	1e-05	-16.61	0	down	yes	2181000	1789000	1179900	703090	1020700	0	0	0	1551300	0	0	0	0	0	0	2551900	0	859211	BP:nitrogen compound transport;BP:macromolecule localization;BP:protein localization;BP:transport;BP:establishment of protein localization;BP:biological_process;BP:organic substance transport;BP:protein transport;BP:cellular process;BP:establishment of localization;BP:localization;BP:vesicle-mediated transportCC:cellular_component;CC:integral component of membrane;CC:cellular anatomical entity;CC…	GO:0071705;GO:0033036;GO:0008104;GO:0006810;GO:0045184;GO:0008150;GO:0071702;GO:0015031;GO:0009987;GO:0051234;GO:0051179;GO:0016192GO:0005575;GO:0016021;GO:0110165;GO:0031224	K08486	STX1B_2_3	map04130	SNARE interactions in vesicular transport	COG5074	U:Intracellular trafficking, secretion, and vesicular transport	PF00804.27	Syntaxin	Syntaxin	cytoplasmic	10	29.4	31.378	High
A0A4S4E2C6	A0A4S4E2C6_CAMSIProteinkinasedomain-containingproteinOS=Camelliasinensisvar.sinensisOX=542762GN=TEA_026385PE=3SV=1	1e-05	-16.61	0	down	yes	0	1301800	147430	243870	0	148390	1097400	0	337350	0	0	0	0	131590	111100	0	0	367361	CC:intrinsic component of membrane;CC:integral component of membrane;CC:membrane;CC:plasma membrane;CC:cellular_component;CC:cellular anatomical entityMF:purine ribonucleoside triphosphate binding;MF:molecular_function;MF:binding;MF:ion binding;MF:heterocyclic compound binding;MF:anion binding;MF:nucleotide binding;MF:protein serine/threonine kinase activity;MF:transferase activity;MF:nucleoside …	GO:0031224;GO:0016021;GO:0016020;GO:0005886;GO:0005575;GO:0110165GO:0035639;GO:0003674;GO:0005488;GO:0043167;GO:1901363;GO:0043168;GO:0000166;GO:0004674;GO:0016740;GO:1901265;GO:0004672;GO:0017076;GO:0005524;GO:0016301;GO:0140096;GO:0036094;GO:0003824;GO:0030554;GO:0016773;GO:0016772;GO:0097367;GO:0032559;GO:0097159;GO:0032555;GO:0032553	------	------	------	------	COG4886;COG0515	O:Posttranslational modification, protein turnover, chaperones;	PF07714.19;PF00069.27;PF13855.8;PF12799.9;PF08263.14;PF13306.8	PK_Tyr_Ser-Thr;Pkinase;LRR_8;LRR_4;LRRNT_2;LRR_5	Protein tyrosine and serine/threonine kinase;Protein kinase domain;Leucine rich repeat;Leucine Rich repeats;Leucine rich repeat N-terminal domain;BspA type Leucine rich repeat region	plasma membrane	22	68.9	37.974	High
A0A4S4E2S4	A0A4S4E2S4_CAMSIHistoneH2BOS=Camelliasinensisvar.sinensisOX=542762GN=TEA_019709PE=3SV=1	1e-05	-16.61	0	down	yes	236740000	146600000	190990000	149000000	109430000	11582000	0	186110000	0	0	0	0	165700000	0	205140000	154950000	0	128806500	BP:nucleosome organization;BP:cellular component assembly;BP:macromolecular complex subunit organization;BP:cellular macromolecular complex assembly;BP:cellular component organization or biogenesis;BP:protein-DNA complex subunit organization;BP:chromatin organization;BP:cellular component organization;BP:macromolecular complex assembly;BP:protein-DNA complex assembly;BP:chromatin remodeling;BP:ce…	GO:0034728;GO:0022607;GO:0043933;GO:0034622;GO:0071840;GO:0071824;GO:0006325;GO:0016043;GO:0065003;GO:0065004;GO:0006338;GO:0009987;GO:0008150;GO:0006334GO:0044815;GO:0043229;GO:0000786;GO:0043227;GO:0043226;GO:0005634;GO:0110165;GO:0032991;GO:0043231;GO:0032993;GO:0005575GO:0003674;GO:0005488;GO:0003676;GO:1901363;GO:0003677;GO:0097159;GO:0005515;GO:0046983;GO:0046982	K11252	H2B	------	------	ENOG4111NV5	D:Cell cycle control, cell division, chromosome partitioning	PF00125.26	Histone	Core histone H2A/H2B/H3/H4	nuclear	16	21.1	99.792	High
A0A4S4E2U2	A0A4S4E2U2_CAMSIUncharacterizedproteinOS=Camelliasinensisvar.sinensisOX=542762GN=TEA_013883PE=4SV=1	1e-05	-16.61	0	down	yes	3011700	1980200	3953000	0	5548900	1543400	0	3046800	0	0	540700	2168400	0	0	0	1451500	0	2385500	CC:integral component of membrane;CC:membrane;CC:cellular_component;CC:intrinsic component of membrane;CC:cellular anatomical entityMF:catalytic activity;MF:transferase activity;MF:molecular_function;MF:transferase activity, transferring glycosyl groups	GO:0016021;GO:0016020;GO:0005575;GO:0031224;GO:0110165GO:0003824;GO:0016740;GO:0003674;GO:0016757	------	------	------	------	ENOG410YDIX	S:Function unknown	PF02485.23	Branch	Core-2/I-Branching enzyme	Golgi apparatus	5	17.4	44.192	High
A0A4S4E2Z0	A0A4S4E2Z0_CAMSICRAL-TRIOdomain-containingproteinOS=Camelliasinensisvar.sinensisOX=542762GN=TEA_003644PE=4SV=1	1e-05	-16.61	0	down	yes	0	0	0	348740	0	203720	178860	206920	0	339530	0	0	206240	279290	0	0	0	117280	------	------	------	------	------	------	ENOG410XRSQ	F:Nucleotide transport and metabolism	PF00650.22;PF03765.17	CRAL_TRIO;CRAL_TRIO_N	CRAL/TRIO domain;CRAL/TRIO, N-terminal domain	cytoplasmic	22	64.8	34.604	High
A0A4S4E4K2	A0A4S4E4K2_CAMSIUncharacterizedproteinOS=Camelliasinensisvar.sinensisOX=542762GN=TEA_003627PE=4SV=1	1e-05	-16.61	0	down	yes	0	923650	0	357460	570680	0	240150	639530	718570	524600	0	0	0	0	708680	0	0	341434	CC:cytoplasm;CC:cellular_component;CC:cellular anatomical entityMF:transferase activity, transferring sulfur-containing groups;MF:sulfotransferase activity;MF:catalytic activity;MF:transferase activity;MF:molecular_function	GO:0005737;GO:0005575;GO:0110165GO:0016782;GO:0008146;GO:0003824;GO:0016740;GO:0003674	K22312	ST2A, SOT15	------	------	ENOG4111H56	S:Function unknown	PF00685.29;PF13469.8;PF03567.16	Sulfotransfer_1;Sulfotransfer_3;Sulfotransfer_2	Sulfotransferase domain;Sulfotransferase family;Sulfotransferase family	cytoplasmic	3	14.2	36.198	High
A0A4S4E6Q8	A0A4S4E6Q8_CAMSIGlycosyltransferaseOS=Camelliasinensisvar.sinensisOX=542762GN=TEA_000079PE=3SV=1;tr|A0A4S4E5I0|A0A4S4E5I0_CAMSIGlycosyltransferaseOS=Camelliasinensisvar.sinensisOX=542762GN=TEA_000065PE=3SV=1	1e-05	-16.61	0	down	yes	0	299430	0	94954	114270	97440	147980	0	353600	117160	260870	0	0	0	0	0	0	94259.2	MF:catalytic activity;MF:transferase activity;MF:molecular_function;MF:transferase activity, transferring glycosyl groups;MF:UDP-glycosyltransferase activity	GO:0003824;GO:0016740;GO:0003674;GO:0016757;GO:0008194	------	------	------	------	COG1819	U:Intracellular trafficking, secretion, and vesicular transport	PF00201.20	UDPGT	UDP-glucoronosyl and UDP-glucosyl transferase	cytoplasmic	2	14.4	10.041	High
A0A4S4E5K7	A0A4S4E5K7_CAMSIUncharacterizedproteinOS=Camelliasinensisvar.sinensisOX=542762GN=TEA_014951PE=3SV=1	1e-05	-16.61	0	down	yes	309430	39810	0	11437	0	0	0	77861	0	9146.2	0	0	0	0	0	0	0	54817.2	BP:actin filament-based transport;BP:vesicle cytoskeletal trafficking;BP:movement of cell or subcellular component;BP:vesicle transport along actin filament;BP:establishment of organelle localization;BP:cellular component organization or biogenesis;BP:fibril organization;BP:cellular component organization;BP:cytoskeleton-dependent intracellular transport;BP:cellular localization;BP:transport;BP:a…	GO:0099515;GO:0099518;GO:0006928;GO:0030050;GO:0051656;GO:0071840;GO:0097435;GO:0016043;GO:0030705;GO:0051641;GO:0006810;GO:0030029;GO:0009987;GO:0030048;GO:0008150;GO:0051648;GO:0051649;GO:0051234;GO:0051179;GO:0051640;GO:0007015;GO:0046907;GO:0051650GO:0016459;GO:0015629;GO:0043229;GO:0043228;GO:0043227;GO:0043226;GO:0005737;GO:0110165;GO:0031982;GO:0032991;GO:0043232;GO:0005575;GO:0005856GO:00…	K10357	MYO5	------	------	COG5022	I:Lipid transport and metabolism	PF00063.23;PF00549.21	Myosin_head;Ligase_CoA	Myosin head;CoA-ligase	cytoplasmic	7	40.4	25.923	High
A0A4S4E668	A0A4S4E668_CAMSIV-typeprotonATPasesubunitaOS=Camelliasinensisvar.sinensisOX=542762GN=TEA_023375PE=3SV=1	1e-05	-16.61	0	down	yes	538860	0	0	351190	478920	405590	444790	0	0	0	0	0	0	0	0	440020	0	277419	BP:cellular component assembly;BP:macromolecular complex subunit organization;BP:ion homeostasis;BP:homeostatic process;BP:regulation of intracellular pH;BP:cellular macromolecular complex assembly;BP:inorganic ion homeostasis;BP:intracellular pH reduction;BP:cellular component organization or biogenesis;BP:regulation of pH;BP:cellular component organization;BP:macromolecular complex assembly;BP:…	GO:0022607;GO:0043933;GO:0050801;GO:0042592;GO:0051453;GO:0034622;GO:0098771;GO:0051452;GO:0071840;GO:0006885;GO:0016043;GO:0065003;GO:0065007;GO:0030641;GO:0065008;GO:0019725;GO:0045851;GO:0009987;GO:0006873;GO:0030004;GO:0008150;GO:0055067;GO:0030003;GO:0055080;GO:0055082;GO:0070070;GO:0070071;GO:0007035;GO:0048878GO:0012510;GO:0031224;GO:0043227;GO:0043226;GO:0030665;GO:0031090;GO:0033179;GO:0…	K02154	ATPeV0A, ATP6N	map04145;map00190	Phagosome;Oxidative phosphorylation	COG1269	C:Energy production and conversion	PF01496.21	V_ATPase_I	V-type ATPase 116kDa subunit family	ER	4	23.5	27.648	High
A0A4S4E691	A0A4S4E691_CAMSIUncharacterizedproteinOS=Camelliasinensisvar.sinensisOX=542762GN=TEA_017513PE=4SV=1	1e-05	-16.61	0	down	yes	3229000	3628500	3340900	2654700	0	2204500	0	0	2720200	0	0	0	0	0	0	0	0	1882200	------	------	------	------	------	------	ENOG410YNTK	S:Function unknown	------	------	------	cytoplasmic	12	26.5	55.015	High
A0A4S4E6Y9	A0A4S4E6Y9_CAMSIS1motifdomain-containingproteinOS=Camelliasinensisvar.sinensisOX=542762GN=TEA_021042PE=4SV=1	1e-05	-16.61	0	down	yes	0	4962200	676970	1020900	0	0	1243300	3586500	0	1802300	0	0	0	1578000	2009100	0	0	1.43623e+06	CC:multi-eIF complex;CC:macromolecular complex;CC:eukaryotic translation initiation factor 2 complex;CC:eukaryotic translation initiation factor 2B complex;CC:translation preinitiation complex;CC:ribonucleoprotein complex;CC:cellular_component;CC:eukaryotic 48S preinitiation complexMF:translation regulator activity, nucleic acid binding;MF:translation regulator activity;MF:translation factor acti…	GO:0043614;GO:0032991;GO:0005850;GO:0005851;GO:0070993;GO:1990904;GO:0005575;GO:0033290GO:0090079;GO:0045182;GO:0008135;GO:1901363;GO:0044877;GO:0005488;GO:0003676;GO:0003723;GO:0043021;GO:0043022;GO:0097159;GO:0003674;GO:0003743	K03237	EIF2S1	map04141	Protein processing in endoplasmic reticulum	COG1093	J:Translation, ribosomal structure and biogenesis	PF07541.14;PF00575.25	EIF_2_alpha;S1	Eukaryotic translation initiation factor 2 alpha subunit;S1 RNA binding domain	cytoplasmic	8	52.5	24.565	High
A0A4S4E853	A0A4S4E853_CAMSIUncharacterizedproteinOS=Camelliasinensisvar.sinensisOX=542762GN=TEA_005892PE=4SV=1	1e-05	-16.61	0	down	yes	565220	0	1111800	0	476390	0	952830	731800	0	0	0	478880	0	0	592420	0	0	479755	MF:exonuclease activity;MF:hydrolase activity;MF:3'-5' exonuclease activity;MF:exonuclease activity, active with either ribo- or deoxyribonucleic acids and producing 5'-phosphomonoesters;MF:exodeoxyribonuclease activity;MF:endonuclease activity, active with either ribo- or deoxyribonucleic acids and producing 5'-phosphomonoesters;MF:deoxyribonuclease activity;MF:endonuclease activity;MF:catalytic…	GO:0004527;GO:0016787;GO:0008408;GO:0016796;GO:0004529;GO:0016893;GO:0004536;GO:0004519;GO:0003824;GO:0004520;GO:0016788;GO:0140097;GO:0004518;GO:0003674;GO:0016895;GO:0016888;GO:0008296	K03424	tatD	------	------	COG0084	L:Replication, recombination and repair	PF01026.23	TatD_DNase	TatD related DNase	cytoplasmic	27	46.3	58.302	High
A0A4S4E879	A0A4S4E879_CAMSIJdomain-containingproteinOS=Camelliasinensisvar.sinensisOX=542762GN=TEA_005922PE=4SV=1	1e-05	-16.61	0	down	yes	0	327310	370610	303890	278870	0	0	0	448390	0	0	264270	0	0	0	0	0	160085	BP:nitrogen compound transport;BP:macromolecule localization;BP:protein localization;BP:transport;BP:establishment of protein localization;BP:biological_process;BP:organic substance transport;BP:protein transport;BP:establishment of localization;BP:localizationCC:cellular_component;CC:integral component of membrane;CC:intracellular membrane-bounded organelle;CC:intracellular organelle;CC:cellular…	GO:0071705;GO:0033036;GO:0008104;GO:0006810;GO:0045184;GO:0008150;GO:0071702;GO:0015031;GO:0051234;GO:0051179GO:0005575;GO:0016021;GO:0043231;GO:0043229;GO:0110165;GO:0043226;GO:0043227;GO:0031224;GO:0005783	------	------	------	------	COG0484	J:Translation, ribosomal structure and biogenesis	PF11926.10;PF00226.33;PF06624.14	DUF3444;DnaJ;RAMP4	Domain of unknown function;DnaJ domain;Ribosome associated membrane protein RAMP4	nuclear	5	28.5	16.482	High
A0A4S4E9R8	A0A4S4E9R8_CAMSIUncharacterizedproteinOS=Camelliasinensisvar.sinensisOX=542762GN=TEA_020797PE=4SV=1	1e-05	-16.61	0	down	yes	0	0	0	328330	0	391080	686900	475600	0	0	0	246470	0	321610	334250	0	0	235239	CC:intrinsic component of membrane;CC:integral component of membrane;CC:membrane;CC:cellular_component;CC:cellular anatomical entityMF:purine ribonucleoside triphosphate binding;MF:molecular_function;MF:binding;MF:ion binding;MF:heterocyclic compound binding;MF:anion binding;MF:nucleotide binding;MF:protein serine/threonine kinase activity;MF:transferase activity;MF:nucleoside phosphate binding;M…	GO:0031224;GO:0016021;GO:0016020;GO:0005575;GO:0110165GO:0035639;GO:0003674;GO:0005488;GO:0043167;GO:1901363;GO:0043168;GO:0000166;GO:0004674;GO:0016740;GO:1901265;GO:0004672;GO:0017076;GO:0005524;GO:0016301;GO:0140096;GO:0036094;GO:0003824;GO:0030554;GO:0016773;GO:0016772;GO:0097367;GO:0032559;GO:0097159;GO:0032555;GO:0032553	------	------	------	------	COG0515	S:Function unknown	PF01657.19;PF07714.19;PF00069.27	Stress-antifung;PK_Tyr_Ser-Thr;Pkinase	Salt stress response/antifungal;Protein tyrosine and serine/threonine kinase;Protein kinase domain	plasma membrane	6	29.2	30.966	High
A0A4S4E9X3	A0A4S4E9X3_CAMSIUncharacterizedproteinOS=Camelliasinensisvar.sinensisOX=542762GN=TEA_014573PE=4SV=1	1e-05	-16.61	0	down	yes	0	892310	1502700	4144100	0	0	0	4327000	0	782930	0	2040900	0	1874700	0	0	0	1.35826e+06	BP:nitrogen compound metabolic process;BP:cellular protein metabolic process;BP:cellular macromolecule metabolic process;BP:protein modification by small protein conjugation;BP:protein modification by small protein conjugation or removal;BP:organic substance metabolic process;BP:cellular process;BP:cellular protein modification process;BP:macromolecule modification;BP:protein modification process…	GO:0006807;GO:0044267;GO:0044260;GO:0032446;GO:0070647;GO:0071704;GO:0009987;GO:0006464;GO:0043412;GO:0036211;GO:0008150;GO:0008152;GO:0044238;GO:1901564;GO:0019538;GO:0044237;GO:0043170;GO:0016567GO:0031224;GO:0016021;GO:0016020;GO:0110165;GO:0005575GO:0003674;GO:0008270;GO:0019787;GO:0043167;GO:0016740;GO:0046872;GO:0043169;GO:0140096;GO:0003824;GO:0004842;GO:0046914;GO:0005488	------	------	------	------	COG5183	S:Function unknown	PF04601.15;PF12428.10	DUF569;DUF3675	Domain of unknown function;Protein of unknown function	cytoplasmic	2	10.8	36.016	High
A0A4S4EA01	A0A4S4EA01_CAMSIRRMdomain-containingproteinOS=Camelliasinensisvar.sinensisOX=542762GN=TEA_027127PE=4SV=1	1e-05	-16.61	0	down	yes	276770	169190	0	333490	0	134510	0	232620	0	0	0	0	0	146420	0	0	0	143322	MF:organic cyclic compound binding;MF:molecular_function;MF:binding;MF:nucleic acid binding;MF:heterocyclic compound binding;MF:RNA binding	GO:0097159;GO:0003674;GO:0005488;GO:0003676;GO:1901363;GO:0003723	K12741	HNRNPA1_3	map03040	Spliceosome	COG0724	G:Carbohydrate transport and metabolism	PF17253.4;PF00076.24	DUF5320;RRM_1	Family of unknown function;RNA recognition motif.	nuclear	8	22.3	49.268	High
A0A4S4EAI9	A0A4S4EAI9_CAMSIUncharacterizedproteinOS=Camelliasinensisvar.sinensisOX=542762GN=TEA_026841PE=4SV=1	1e-05	-16.61	0	down	yes	858720	0	0	0	881960	434080	0	757100	0	784900	0	391200	0	394900	0	0	0	366482	CC:cellular_component;CC:integral component of membrane;CC:cellular anatomical entity;CC:intrinsic component of membrane	GO:0005575;GO:0016021;GO:0110165;GO:0031224	------	------	------	------	ENOG410XVCV	S:Function unknown	------	------	------	chloroplast	2	15	15.389	High
A0A4S4EB11	A0A4S4EB11_CAMSITF-B3domain-containingproteinOS=Camelliasinensisvar.sinensisOX=542762GN=TEA_008222PE=4SV=1	1e-05	-16.61	0	down	yes	0	333450	404200	0	448410	202220	232240	0	0	376130	0	0	295240	0	153630	0	0	202565	BP:regulation of biological process;BP:adenylate cyclase-modulating G-protein coupled receptor signaling pathway;BP:biological regulation;BP:G-protein coupled receptor signaling pathway;BP:cellular process;BP:regulation of cellular process;BP:biological_process;BP:signal transductionCC:intracellular organelle;CC:membrane-bounded organelle;CC:organelle;CC:plasma membrane protein complex;CC:membran…	GO:0050789;GO:0007188;GO:0065007;GO:0007186;GO:0009987;GO:0050794;GO:0008150;GO:0007165GO:0043229;GO:0043227;GO:0043226;GO:0098797;GO:0098796;GO:0005834;GO:0005634;GO:0110165;GO:1902494;GO:1905360;GO:0032991;GO:0043231;GO:0005575GO:0035639;GO:1901363;GO:0003674;GO:0005488;GO:0003676;GO:0003677;GO:0001664;GO:0019001;GO:1901265;GO:0043168;GO:0000166;GO:0043167;GO:0017076;GO:0046872;GO:0005525;GO:00…	------	------	------	------	ENOG410XNVQ	S:Function unknown	PF00503.22;PF02362.23	G-alpha;B3	G-protein alpha subunit;B3 DNA binding domain	nuclear	4	41.1	11.908	High
A0A4S4EB34	A0A4S4EB34_CAMSIUncharacterizedproteinOS=Camelliasinensisvar.sinensisOX=542762GN=TEA_018015PE=4SV=1	1e-05	-16.61	0	down	yes	0	702070	0	399010	555140	341300	0	0	301120	0	0	0	0	0	0	0	0	249690	BP:regulation of primary metabolic process;BP:regulation of metabolic process;BP:regulation of cellular biosynthetic process;BP:regulation of cellular metabolic process;BP:regulation of biological process;BP:cell division;BP:regulation of cellular macromolecule biosynthetic process;BP:regulation of nucleobase-containing compound metabolic process;BP:biological regulation;BP:regulation of gene exp…	GO:0080090;GO:0019222;GO:0031326;GO:0031323;GO:0050789;GO:0051301;GO:2000112;GO:0019219;GO:0065007;GO:0010468;GO:0060255;GO:0009987;GO:0009889;GO:1903506;GO:0050794;GO:0008150;GO:0051171;GO:2001141;GO:0051252;GO:0006355;GO:0010556GO:0043229;GO:0043227;GO:0005737;GO:0005634;GO:0043226;GO:0110165;GO:0043231;GO:0005575	------	------	------	------	ENOG410ZWEA	S:Function unknown	PF10497.11	zf-4CXXC_R1	Zinc-finger domain of monoamine-oxidase A repressor R1	nuclear	3	27.7	15.548	High
A0A4S4EBN8	A0A4S4EBN8_CAMSIUncharacterizedproteinOS=Camelliasinensisvar.sinensisOX=542762GN=TEA_006987PE=4SV=1	1e-05	-16.61	0	down	yes	1600200	820650	1756600	709010	1080500	0	979440	0	1235300	0	1246100	0	1150600	0	0	0	0	868300	CC:cellular_component;CC:integral component of membrane;CC:cellular anatomical entity;CC:intrinsic component of membrane	GO:0005575;GO:0016021;GO:0110165;GO:0031224	------	------	------	------	COG0491	S:Function unknown	------	------	------	cytoplasmic	15	29.8	65.481	High
A0A4S4EDX4	A0A4S4EDX4_CAMSIUncharacterizedproteinOS=Camelliasinensisvar.sinensisOX=542762GN=TEA_002590PE=4SV=1	1e-05	-16.61	0	down	yes	915690	0	857320	1269600	0	293850	606650	402830	0	0	0	678060	0	0	450350	0	0	543242	BP:response to extracellular stimulus;BP:phosphorylation;BP:nitrogen compound metabolic process;BP:response to starvation;BP:cell communication;BP:cellular protein metabolic process;BP:cellular response to stimulus;BP:cellular macromolecule metabolic process;BP:organic substance metabolic process;BP:biological regulation;BP:cellular response to external stimulus;BP:regulation of molecular functio…	GO:0009991;GO:0016310;GO:0006807;GO:0042594;GO:0007154;GO:0044267;GO:0051716;GO:0044260;GO:0071704;GO:0065007;GO:0071496;GO:0065009;GO:0006468;GO:0050790;GO:0009267;GO:0009987;GO:0031668;GO:0006464;GO:0043412;GO:0036211;GO:0008150;GO:0008152;GO:0042149;GO:0044238;GO:0031669;GO:1901564;GO:0009605;GO:0019538;GO:0050896;GO:0031667;GO:0044237;GO:0043170;GO:0006796;GO:0006793;GO:0006950;GO:0033554GO:1…	------	------	------	------	COG0517	S:Function unknown	PF00571.30	CBS	CBS domain	cytoplasmic	2	3.2	70.688	High
A0A4S4EED4	A0A4S4EED4_CAMSIBet_v_1domain-containingproteinOS=Camelliasinensisvar.sinensisOX=542762GN=TEA_015672PE=4SV=1	1e-05	-16.61	0	down	yes	623410	1191300	0	828980	0	0	0	708320	0	0	0	0	519010	0	0	0	0	419001	BP:signal transduction;BP:regulation of biological process;BP:hormone-mediated signaling pathway;BP:abscisic acid-activated signaling pathway;BP:biological regulation;BP:cellular process;BP:regulation of cellular process;BP:defense response;BP:response to stress;BP:response to stimulus;BP:biological_processMF:signaling receptor activity;MF:carboxylic acid binding;MF:phosphatase regulator activity…	GO:0007165;GO:0050789;GO:0009755;GO:0009738;GO:0065007;GO:0009987;GO:0050794;GO:0006952;GO:0006950;GO:0050896;GO:0008150GO:0038023;GO:0031406;GO:0019208;GO:0060089;GO:0003674;GO:0098772;GO:0043167;GO:0010427;GO:0043168;GO:0019212;GO:0019888;GO:0030234;GO:0008289;GO:0004864;GO:0033293;GO:0042562;GO:0036094;GO:0043178;GO:0043177;GO:0019840;GO:0005488	------	------	------	------	------	------	PF00407.21	Bet_v_1	Pathogenesis-related protein Bet v 1 family	cytoplasmic	7	23	28.697	High
A0A4S4EEL3	A0A4S4EEL3_CAMSIUncharacterizedproteinOS=Camelliasinensisvar.sinensisOX=542762GN=TEA_018686PE=4SV=1	1e-05	-16.61	0	down	yes	0	8187600	278360	6839100	297930	4383900	0	0	0	274780	0	0	0	439140	0	0	0	2.49836e+06	CC:intracellular organelle;CC:membrane-bounded organelle;CC:organelle;CC:intrinsic component of membrane;CC:organelle subcompartment;CC:organelle membrane;CC:cytoplasmic vesicle;CC:integral component of membrane;CC:membrane;CC:cellular anatomical entity;CC:bounding membrane of organelle;CC:intracellular vesicle;CC:vesicle;CC:intracellular membrane-bounded organelle;CC:trans-Golgi network;CC:Golgi…	GO:0043229;GO:0043227;GO:0043226;GO:0031224;GO:0031984;GO:0031090;GO:0031410;GO:0016021;GO:0016020;GO:0110165;GO:0098588;GO:0097708;GO:0031982;GO:0043231;GO:0005802;GO:0000139;GO:0005575;GO:0098791;GO:0005768GO:0003674;GO:0016740;GO:0016757;GO:0003824;GO:0016758;GO:0008378	------	------	------	------	ENOG410XSJS	G:Carbohydrate transport and metabolism	PF05637.14	Glyco_transf_34	galactosyl transferase GMA12/MNN10 family	Golgi apparatus	3	21	26.347	High
A0A4S4EF22	A0A4S4EF22_CAMSIUncharacterizedproteinOS=Camelliasinensisvar.sinensisOX=542762GN=TEA_002757PE=4SV=1	1e-05	-16.61	0	down	yes	0	0	614820	997860	0	496380	0	644140	0	0	0	0	0	0	0	0	0	344150	MF:organic cyclic compound binding;MF:molecular_function;MF:binding;MF:nucleic acid binding;MF:heterocyclic compound binding;MF:RNA binding	GO:0097159;GO:0003674;GO:0005488;GO:0003676;GO:1901363;GO:0003723	K14837	NOP12	------	------	COG0724	S:Function unknown	PF00076.24;PF16367.7	RRM_1;RRM_7	RNA recognition motif.;RNA recognition motif	nuclear	14	28.5	61.226	High
A0A4S4EF31	A0A4S4EF31_CAMSIRanBP2-typedomain-containingproteinOS=Camelliasinensisvar.sinensisOX=542762GN=TEA_019377PE=4SV=1	1e-05	-16.61	0	down	yes	0	313260	329760	315340	0	0	361010	340150	0	362310	388460	0	0	314060	0	0	0	207440	BP:regulation of primary metabolic process;BP:regulation of metabolic process;BP:regulation of cellular biosynthetic process;BP:regulation of cellular metabolic process;BP:regulation of biological process;BP:regulation of cellular macromolecule biosynthetic process;BP:regulation of nucleobase-containing compound metabolic process;BP:biological regulation;BP:regulation of gene expression;BP:regula…	GO:0080090;GO:0019222;GO:0031326;GO:0031323;GO:0050789;GO:2000112;GO:0019219;GO:0065007;GO:0010468;GO:0060255;GO:0009889;GO:1903506;GO:0050794;GO:0008150;GO:0051171;GO:2001141;GO:0051252;GO:0006355;GO:0010556GO:0043229;GO:0043227;GO:0005634;GO:0043226;GO:0110165;GO:0043231;GO:0005575GO:0003674;GO:0005488;GO:0003676;GO:0043167;GO:0043169;GO:0003712;GO:0046872;GO:0140110;GO:0097159;GO:0003723;GO:19…	------	------	------	------	ENOG410YUQ1	S:Function unknown	------	------	------	nuclear	39	53.8	73.822	High
A0A4S4EFE1	A0A4S4EFE1_CAMSIPALPdomain-containingproteinOS=Camelliasinensisvar.sinensisOX=542762GN=TEA_005479PE=4SV=1	1e-05	-16.61	0	down	yes	596900	268040	0	152360	0	102270	1034300	0	177650	0	0	0	0	0	82627	0	0	269234	BP:cellular metabolic process;BP:carboxylic acid metabolic process;BP:cellular biosynthetic process;BP:nitrogen compound metabolic process;BP:aspartate family amino acid biosynthetic process;BP:aspartate family amino acid metabolic process;BP:small molecule biosynthetic process;BP:organic substance biosynthetic process;BP:threonine metabolic process;BP:cellular amino acid metabolic process;BP:org…	GO:0044237;GO:0019752;GO:0044249;GO:0006807;GO:0009067;GO:0009066;GO:0044283;GO:1901576;GO:0006566;GO:0006520;GO:0071704;GO:1901605;GO:1901607;GO:0008652;GO:0009987;GO:0044281;GO:0009058;GO:0008150;GO:0008152;GO:0043436;GO:1901564;GO:0044238;GO:1901566;GO:0006082;GO:0046394;GO:0016053;GO:0009088GO:0005488;GO:0070279;GO:0004795;GO:1901363;GO:0043168;GO:0016829;GO:0043167;GO:0036094;GO:0003824;GO:0…	K01733	thrC	map00750;map00260	Vitamin B6 metabolism;Glycine, serine and threonine metabolism	COG0498	E:Amino acid transport and metabolism	PF00291.27	PALP	Pyridoxal-phosphate dependent enzyme	chloroplast	8	12	88.913	High
A0A4S4EG41	A0A4S4EG41_CAMSIUncharacterizedproteinOS=Camelliasinensisvar.sinensisOX=542762GN=TEA_015388PE=3SV=1	1e-05	-16.61	0	down	yes	1039700	1146600	1341000	865660	0	0	0	0	1249200	0	0	0	0	0	0	0	0	549120	BP:primary metabolic process;BP:nucleobase-containing compound metabolic process;BP:metabolic process;BP:cellular biosynthetic process;BP:nitrogen compound metabolic process;BP:organic substance biosynthetic process;BP:nucleic acid-templated transcription;BP:RNA biosynthetic process;BP:cellular macromolecule metabolic process;BP:organic cyclic compound biosynthetic process;BP:organic substance me…	GO:0044238;GO:0006139;GO:0008152;GO:0044249;GO:0006807;GO:1901576;GO:0097659;GO:0032774;GO:0044260;GO:1901362;GO:0071704;GO:1901360;GO:0032259;GO:0018130;GO:0009987;GO:0006725;GO:0034645;GO:0009059;GO:0008150;GO:0034654;GO:0044271;GO:0034641;GO:0046483;GO:0016070;GO:0090304;GO:0009058;GO:0044237;GO:0043170;GO:0006351;GO:0019438GO:0030880;GO:0043229;GO:0043227;GO:0005736;GO:0005634;GO:0055029;GO:0…	K03013	RPB5, POLR2E	map03020	RNA polymerase	COG2012	J:Translation, ribosomal structure and biogenesis	PF01191.21;PF03871.16;PF05175.16;PF06325.15;PF13847.8;PF13649.8;PF01170.20	RNA_pol_Rpb5_C;RNA_pol_Rpb5_N;MTS;PrmA;Methyltransf_31;Methyltransf_25;UPF0020	RNA polymerase Rpb5, C-terminal domain;RNA polymerase Rpb5, N-terminal domain;Methyltransferase small domain;Ribosomal protein L11 methyltransferase;Methyltransferase domain;Methyltransferase domain;Putative RNA methylase family UPF0020	ER	27	68.2	29.685	High
A0A4S4EGF7	A0A4S4EGF7_CAMSIUncharacterizedproteinOS=Camelliasinensisvar.sinensisOX=542762GN=TEA_024727PE=4SV=1	1e-05	-16.61	0	down	yes	0	943190	0	931490	1421000	827820	1324400	0	775380	0	0	0	0	0	0	0	0	680988	MF:purine ribonucleoside triphosphate binding;MF:molecular_function;MF:binding;MF:ion binding;MF:heterocyclic compound binding;MF:nucleoside phosphate binding;MF:anion binding;MF:cation binding;MF:nucleotide binding;MF:transferase activity;MF:calcium ion binding;MF:protein kinase activity;MF:purine nucleotide binding;MF:metal ion binding;MF:ATP binding;MF:kinase activity;MF:catalytic activity, ac…	GO:0035639;GO:0003674;GO:0005488;GO:0043167;GO:1901363;GO:1901265;GO:0043168;GO:0043169;GO:0000166;GO:0016740;GO:0005509;GO:0004672;GO:0017076;GO:0046872;GO:0005524;GO:0016301;GO:0140096;GO:0036094;GO:0003824;GO:0030554;GO:0097367;GO:0016772;GO:0016773;GO:0032559;GO:0097159;GO:0032555;GO:0032553	K13412	CPK	map04626	Plant-pathogen interaction	ENOG410XRMJ	S:Function unknown	PF00036.34;PF13499.8;PF13202.8;PF13405.8;PF13833.8;PF12763.9;PF10591.11;PF14658.8	EF-hand_1;EF-hand_7;EF-hand_5;EF-hand_6;EF-hand_8;EF-hand_4;SPARC_Ca_bdg;EF-hand_9	EF hand;EF-hand domain pair;EF hand;EF-hand domain;EF-hand domain pair;Cytoskeletal-regulatory complex EF hand;Secreted protein acidic and rich in cysteine Ca binding region;EF-hand domain	cytoplasmic	22	86.1	17.666	High
A0A4S4EGG3	A0A4S4EGG3_CAMSIUncharacterizedproteinOS=Camelliasinensisvar.sinensisOX=542762GN=TEA_019354PE=3SV=1	1e-05	-16.61	0	down	yes	446280	0	1077100	629070	323860	0	766570	52579	0	362430	0	0	211340	0	0	0	0	411932	BP:primary metabolic process;BP:carbohydrate metabolic process;BP:organic substance metabolic process;BP:metabolic process;BP:biological_processCC:cell wall;CC:external encapsulating structure;CC:cellular_component;CC:intrinsic component of membrane;CC:integral component of membrane;CC:cellular anatomical entityMF:hydrolase activity;MF:lyase activity;MF:hydrolase activity, acting on glycosyl bond…	GO:0044238;GO:0005975;GO:0071704;GO:0008152;GO:0008150GO:0005618;GO:0030312;GO:0005575;GO:0031224;GO:0016021;GO:0110165GO:0016787;GO:0016829;GO:0016798;GO:0003824;GO:0003674;GO:0004553;GO:0004650	------	------	------	------	COG5434	M:Cell wall/membrane/envelope biogenesis	PF00295.19;PF12708.9	Glyco_hydro_28;Pectate_lyase_3	Glycosyl hydrolases family 28;Pectate lyase superfamily protein	Golgi apparatus	16	63.2	15.189	High
A0A4S4EGX1	A0A4S4EGX1_CAMSIPPIasecyclophilin-typedomain-containingproteinOS=Camelliasinensisvar.sinensisOX=542762GN=TEA_019765PE=4SV=1	1e-05	-16.61	0	down	yes	0	1387000	1005100	805190	976450	0	0	0	1193700	0	1074600	1079000	0	0	0	0	0	521718	MF:isomerase activity;MF:catalytic activity, acting on a protein;MF:cis-trans isomerase activity;MF:catalytic activity;MF:molecular_function;MF:peptidyl-prolyl cis-trans isomerase activity	GO:0016853;GO:0140096;GO:0016859;GO:0003824;GO:0003674;GO:0003755	K09566	PPIG	------	------	COG0652	I:Lipid transport and metabolism	PF00160.23	Pro_isomerase	Cyclophilin type peptidyl-prolyl cis-trans isomerase/CLD	nuclear	14	59	31.776	High
A0A4S4EGZ0	A0A4S4EGZ0_CAMSIUncharacterizedproteinOS=Camelliasinensisvar.sinensisOX=542762GN=TEA_014022PE=4SV=1	1e-05	-16.61	0	down	yes	146980000	0	148310000	91885000	167770000	0	0	0	144860000	78256000	0	152080000	0	0	0	0	0	69368125	------	------	------	------	------	------	ENOG410Y1IV;ENOG410ZQMJ;ENOG410Y72U	S:Function unknown;K:Transcription;S:Function unknown	PF02496.18	ABA_WDS	ABA/WDS induced protein	cytoplasmic	7	49.3	15.949	High
A0A4S4EI92	A0A4S4EI92_CAMSIUncharacterizedproteinOS=Camelliasinensisvar.sinensisOX=542762GN=TEA_009144PE=4SV=1;tr|A0A4S4EI72|A0A4S4EI72_CAMSIUncharacterizedproteinOS=Camelliasinensisvar.sinensisOX=542762GN=TEA_009124PE=4SV=1;tr|A0A4S4EGL5|A0A4S4EGL5_CAMSIUncharacterizedproteinOS=Camelliasinensisvar.sinensisOX=542762GN=TEA_009149PE=4SV=1	1e-05	-16.61	0	down	yes	0	1654900	516870	0	1101300	837610	0	907360	696380	0	0	920210	0	0	0	0	0	627255	MF:catalytic activity;MF:molecular_function;MF:oxidoreductase activity	GO:0003824;GO:0003674;GO:0016491	------	------	------	------	COG1028	S:Function unknown	PF13561.8;PF00106.27;PF08659.12;PF01370.23	adh_short_C2;adh_short;KR;Epimerase	Enoyl;short chain dehydrogenase;KR domain;NAD dependent epimerase/dehydratase family	chloroplast	2	35.5	8.8233	High
A0A4S4EJ70	A0A4S4EJ70_CAMSIUncharacterizedproteinOS=Camelliasinensisvar.sinensisOX=542762GN=TEA_014461PE=4SV=1	1e-05	-16.61	0	down	yes	0	0	915830	730660	793410	0	871910	0	0	0	0	491160	0	0	0	403420	0	413976	MF:catalytic activity;MF:molecular_function;MF:oxidoreductase activity	GO:0003824;GO:0003674;GO:0016491	------	------	------	------	COG1028	T:Signal transduction mechanisms	PF00106.27;PF13561.8	adh_short;adh_short_C2	short chain dehydrogenase;Enoyl	peroxisomal	27	52.1	54.288	High
A0A4S4EJJ9	A0A4S4EJJ9_CAMSISaposinB-typedomain-containingproteinOS=Camelliasinensisvar.sinensisOX=542762GN=TEA_020087PE=4SV=1	1e-05	-16.61	0	down	yes	1894600	3171200	2710500	2262000	3045100	0	0	0	2240800	0	1199400	0	0	0	0	815940	0	1635425	BP:organic substance metabolic process;BP:lipid metabolic process;BP:biological_process;BP:metabolic process;BP:primary metabolic processCC:intrinsic component of membrane;CC:integral component of membrane;CC:cellular anatomical entity;CC:cellular_componentMF:endopeptidase activity;MF:purine ribonucleoside triphosphate binding;MF:molecular_function;MF:binding;MF:nucleic acid binding;MF:DNA bindin…	GO:0071704;GO:0006629;GO:0008150;GO:0008152;GO:0044238GO:0031224;GO:0016021;GO:0110165;GO:0005575GO:0004175;GO:0035639;GO:0003674;GO:0005488;GO:0003676;GO:0003677;GO:0003678;GO:0008233;GO:0043167;GO:1901363;GO:0016491;GO:0043168;GO:0000166;GO:0070001;GO:1901265;GO:0032559;GO:0016787;GO:0008094;GO:0140096;GO:0140097;GO:0004386;GO:0036094;GO:0003824;GO:0017076;GO:0030554;GO:0097367;GO:0097159;GO:00…	K12382	PSAP, SGP1	map00600	Sphingolipid metabolism	ENOG410XSI5	O:Posttranslational modification, protein turnover, chaperones	PF07992.16;PF05184.17;PF06733.17	Pyr_redox_2;SapB_1;DEAD_2	Pyridine nucleotide-disulphide oxidoreductase;Saposin-like type B, region 1;DEAD_2	plasma membrane	9	35.1	21.062	High
A0A4S4EKD4	A0A4S4EKD4_CAMSIUncharacterizedproteinOS=Camelliasinensisvar.sinensisOX=542762GN=TEA_021691PE=3SV=1	1e-05	-16.61	0	down	yes	42391	1231900	98972	0	0	0	0	39864	0	0	0	0	0	56885	0	0	0	176641	BP:protein folding;BP:cellular process;BP:protein refolding;BP:biological_processCC:plastid stroma;CC:chloroplast stroma;CC:cellular_component;CC:cellular anatomical entityMF:purine ribonucleoside triphosphate binding;MF:molecular_function;MF:binding;MF:ATPase activity;MF:ion binding;MF:heterocyclic compound binding;MF:nucleoside phosphate binding;MF:anion binding;MF:nucleotide binding;MF:purine …	GO:0006457;GO:0009987;GO:0042026;GO:0008150GO:0009532;GO:0009570;GO:0005575;GO:0110165GO:0035639;GO:0003674;GO:0005488;GO:0016887;GO:0043167;GO:1901363;GO:1901265;GO:0043168;GO:0000166;GO:0017076;GO:0005524;GO:0016787;GO:0017111;GO:0036094;GO:0003824;GO:0016818;GO:0030554;GO:0097367;GO:0097159;GO:0016817;GO:0016462;GO:0032559;GO:0032555;GO:0032553	K04077	groEL, HSPD1	map03018	RNA degradation	COG0459	S:Function unknown	PF00118.26	Cpn60_TCP1	TCP-1/cpn60 chaperonin family	chloroplast	18	61.2	41.277	High
A0A4S4ELD2	A0A4S4ELD2_CAMSIHITdomain-containingproteinOS=Camelliasinensisvar.sinensisOX=542762GN=TEA_006821PE=4SV=1	1e-05	-16.61	0	down	yes	0	563820	2490200	2443000	794890	0	784980	0	130200	0	382110	0	0	0	0	510480	0	884611	MF:catalytic activity;MF:molecular_function	GO:0003824;GO:0003674	------	------	------	------	COG0537;COG0537	F:Nucleotide transport and metabolism;G:Carbohydrate transport and metabolism	PF01230.25;PF11969.10	HIT;DcpS_C	HIT domain;Scavenger mRNA decapping enzyme C-term binding	peroxisomal	3	35	10.595	High
A0A4S4ELN8	A0A4S4ELN8_CAMSITerpenecyclase/mutasefamilymemberOS=Camelliasinensisvar.sinensisOX=542762GN=TEA_011453PE=3SV=1	1e-05	-16.61	0	down	yes	1723500	1293200	1138600	1039100	0	632680	887940	0	1455800	854620	0	0	1206000	0	0	0	0	839378	BP:oligosaccharide metabolic process;BP:oligosaccharide biosynthetic process;BP:cellular biosynthetic process;BP:cellular metabolic process;BP:organic substance biosynthetic process;BP:cellular carbohydrate metabolic process;BP:disaccharide metabolic process;BP:organic substance metabolic process;BP:triterpenoid biosynthetic process;BP:disaccharide biosynthetic process;BP:triterpenoid metabolic p…	GO:0009311;GO:0009312;GO:0044249;GO:0044237;GO:1901576;GO:0044262;GO:0005984;GO:0071704;GO:0016104;GO:0046351;GO:0006722;GO:0006629;GO:0006721;GO:0006720;GO:0009987;GO:0034637;GO:0009058;GO:0008150;GO:0008152;GO:0044255;GO:0008610;GO:0044238;GO:0005975;GO:0005992;GO:0005991;GO:0016051;GO:0008299;GO:0016114GO:0043229;GO:0043228;GO:0043226;GO:0005811;GO:0110165;GO:0043232;GO:0005575GO:0003674;GO:00…	K15813	LUP4	map00909	Sesquiterpenoid and triterpenoid biosynthesis	COG1657	I:Lipid transport and metabolism	PF13243.8;PF13249.8;PF00432.23	SQHop_cyclase_C;SQHop_cyclase_N;Prenyltrans	Squalene-hopene cyclase C-terminal domain;Squalene-hopene cyclase N-terminal domain;Prenyltransferase and squalene oxidase repeat	cytoplasmic	7	31.1	34.811	High
A0A4S4EMW4	A0A4S4EMW4_CAMSIUncharacterizedproteinOS=Camelliasinensisvar.sinensisOX=542762GN=TEA_001396PE=4SV=1	1e-05	-16.61	0	down	yes	917200	1334900	940840	1125400	960140	557880	0	0	1048000	0	599270	0	0	0	0	0	0	729545	BP:regulation of primary metabolic process;BP:regulation of metabolic process;BP:regulation of cellular biosynthetic process;BP:regulation of cellular metabolic process;BP:chloroplast organization;BP:regulation of biological process;BP:cellular component organization or biogenesis;BP:plastid organization;BP:regulation of cellular macromolecule biosynthetic process;BP:cellular component organizati…	GO:0080090;GO:0019222;GO:0031326;GO:0031323;GO:0009658;GO:0050789;GO:0071840;GO:0009657;GO:2000112;GO:0016043;GO:0019219;GO:0065007;GO:0010468;GO:0060255;GO:0009987;GO:0009889;GO:1903506;GO:0050794;GO:0008150;GO:0051171;GO:2001141;GO:0006996;GO:0051252;GO:0006355;GO:0010556GO:0043229;GO:0043228;GO:0042646;GO:0042644;GO:0009295;GO:0110165;GO:0043232;GO:0005575;GO:0043226	------	------	------	------	ENOG410Y289	S:Function unknown	------	------	------	chloroplast	8	49.4	20.69	High
A0A4S4ENL3	A0A4S4ENL3_CAMSIUncharacterizedproteinOS=Camelliasinensisvar.sinensisOX=542762GN=TEA_023124PE=4SV=1;tr|A0A4S4ENU2|A0A4S4ENU2_CAMSIUncharacterizedproteinOS=Camelliasinensisvar.sinensisOX=542762GN=TEA_023126PE=4SV=1	1e-05	-16.61	0	down	yes	0	3176000	3045400	5264700	0	2673000	0	0	0	0	444150	0	0	0	1743600	711950	0	1.76989e+06	CC:integral component of membrane;CC:cellular_component;CC:intrinsic component of membrane;CC:cellular anatomical entityMF:organic cyclic compound binding;MF:molecular_function;MF:nucleic acid binding;MF:DNA binding;MF:heterocyclic compound binding;MF:binding	GO:0016021;GO:0005575;GO:0031224;GO:0110165GO:0097159;GO:0003674;GO:0003676;GO:0003677;GO:1901363;GO:0005488	------	------	------	------	ENOG4111CB0	S:Function unknown	------	------	------	nuclear	3	6.8	59.918	High
A0A4S4ENM1	A0A4S4ENM1_CAMSIPKS_ERdomain-containingproteinOS=Camelliasinensisvar.sinensisOX=542762GN=TEA_005360PE=4SV=1;tr|H6VQ90|H6VQ90_CAMSIQuinoneoxidoreductaseOS=CamelliasinensisOX=4442GN=QOD1PE=2SV=1	1e-05	-16.61	0	down	yes	485850	0	0	309920	0	307600	740980	206990	0	258250	0	0	0	1230500	0	113610	0	256418	MF:catalytic activity;MF:molecular_function;MF:oxidoreductase activity	GO:0003824;GO:0003674;GO:0016491	K00224	CEQORH	map00592	alpha-Linolenic acid metabolism	COG0604	S:Function unknown	PF13602.8;PF00107.28;PF08240.14	ADH_zinc_N_2;ADH_zinc_N;ADH_N	Zinc-binding dehydrogenase;Zinc-binding dehydrogenase;Alcohol dehydrogenase GroES-like domain	peroxisomal	18	58	43.725	High
A0A4S4EP21	A0A4S4EP21_CAMSIUncharacterizedproteinOS=Camelliasinensisvar.sinensisOX=542762GN=TEA_004696PE=4SV=1	1e-05	-16.61	0	down	yes	0	0	1085700	0	678100	0	624420	792660	0	839440	0	1122600	0	0	0	209350	0	397610	CC:chloroplast thylakoid membrane;CC:organelle membrane;CC:plastid thylakoid membrane;CC:photosynthetic membrane;CC:membrane;CC:cellular_component;CC:plastid membrane;CC:thylakoid membrane;CC:cellular anatomical entity	GO:0009535;GO:0031090;GO:0055035;GO:0034357;GO:0016020;GO:0005575;GO:0042170;GO:0042651;GO:0110165	------	------	------	------	ENOG4112D2P	U:Intracellular trafficking, secretion, and vesicular transport	------	------	------	mitochondrial	3	31.2	10.829	High
A0A4S4EPM3	A0A4S4EPM3_CAMSIFolategamma-glutamylhydrolaseOS=Camelliasinensisvar.sinensisOX=542762GN=TEA_022500PE=4SV=1	1e-05	-16.61	0	down	yes	0	3314700	306280	1190000	0	786730	0	0	1627800	1033700	1315800	0	0	0	0	0	0	699714	BP:nitrogen compound metabolic process;BP:organic cyclic compound metabolic process;BP:pteridine-containing compound metabolic process;BP:organic substance metabolic process;BP:heterocycle metabolic process;BP:folic acid-containing compound metabolic process;BP:cellular process;BP:cellular aromatic compound metabolic process;BP:biological_process;BP:metabolic process;BP:tetrahydrofolylpolyglutama…	GO:0006807;GO:1901360;GO:0042558;GO:0071704;GO:0046483;GO:0006760;GO:0009987;GO:0006725;GO:0008150;GO:0008152;GO:0046900;GO:1901564;GO:0006575;GO:0044237GO:0043229;GO:0043227;GO:0043226;GO:0005615;GO:0005773;GO:0110165;GO:0043231;GO:0005575GO:0034722;GO:0003674;GO:0008233;GO:0008234;GO:0016787;GO:0140096;GO:0008242;GO:0003824	K01307	GGH	map00790;map01240	Folate biosynthesis;Biosynthesis of cofactors	ENOG410XQKI	S:Function unknown	PF07722.15;PF14543.8;PF00117.30	Peptidase_C26;TAXi_N;GATase	Peptidase C26;Xylanase inhibitor N-terminal;Glutamine amidotransferase class-I	cytoplasmic	10	23	49.391	High
A0A4S4EQ41	A0A4S4EQ41_CAMSIUncharacterizedproteinOS=Camelliasinensisvar.sinensisOX=542762GN=TEA_023788PE=4SV=1	1e-05	-16.61	0	down	yes	0	74766	0	219620	106920	191860	270090	0	52789	0	44345	0	0	0	0	102590	0	107907	BP:organophosphate catabolic process;BP:cellular catabolic process;BP:nitrogen compound metabolic process;BP:cellular lipid catabolic process;BP:glycerolipid metabolic process;BP:phospholipid catabolic process;BP:organic substance catabolic process;BP:lipid catabolic process;BP:organic substance metabolic process;BP:phospholipid metabolic process;BP:lipid metabolic process;BP:cellular process;BP:…	GO:0046434;GO:0044248;GO:0006807;GO:0044242;GO:0046486;GO:0009395;GO:1901575;GO:0016042;GO:0071704;GO:0006644;GO:0006629;GO:0009987;GO:0008150;GO:0008152;GO:0006650;GO:1901564;GO:0044255;GO:0009056;GO:0044238;GO:0044237;GO:0006796;GO:0006793;GO:0019637;GO:0046470GO:0031224;GO:0016021;GO:0016020;GO:0110165;GO:0005886;GO:0005575GO:0042578;GO:0003674;GO:0005488;GO:0043167;GO:0016491;GO:0043169;GO:00…	K01115	PLD1_2	map00565;map00564;map04144	Ether lipid metabolism;Glycerophospholipid metabolism;Endocytosis	COG1502	U:Intracellular trafficking, secretion, and vesicular transport	PF12357.10;PF00168.32;PF00614.24;PF13091.8;PF00676.22	PLD_C;C2;PLDc;PLDc_2;E1_dh	Phospholipase D C terminal;C2 domain;Phospholipase D Active site motif;PLD-like domain;Dehydrogenase E1 component	cytoplasmic	9	56.2	28.378	High
A0A4S4EQS3	A0A4S4EQS3_CAMSIUncharacterizedproteinOS=Camelliasinensisvar.sinensisOX=542762GN=TEA_025872PE=4SV=1	1e-05	-16.61	0	down	yes	2846200	4320500	3951100	3421300	2410100	2288700	0	0	2679400	1747200	0	0	0	0	0	0	0	2.40474e+06	BP:galacturonan metabolic process;BP:organic substance catabolic process;BP:pectin metabolic process;BP:organic substance metabolic process;BP:polysaccharide catabolic process;BP:biological_process;BP:metabolic process;BP:catabolic process;BP:macromolecule catabolic process;BP:primary metabolic process;BP:carbohydrate metabolic process;BP:polysaccharide metabolic process;BP:carbohydrate catabolic…	GO:0010393;GO:1901575;GO:0045488;GO:0071704;GO:0000272;GO:0008150;GO:0008152;GO:0009056;GO:0009057;GO:0044238;GO:0005975;GO:0005976;GO:0016052;GO:0043170;GO:0045490GO:0003674;GO:0005488;GO:0043169;GO:0016829;GO:0043167;GO:0046872;GO:0003824;GO:0030570;GO:0016837;GO:0016835	K01728	pel	map00040	Pentose and glucuronate interconversions	COG3866	S:Function unknown	------	------	------	cytoplasmic	4	55.6	10.837	High
A0A4S4ER85	A0A4S4ER85_CAMSIUncharacterizedproteinOS=Camelliasinensisvar.sinensisOX=542762GN=TEA_028512PE=4SV=1	1e-05	-16.61	0	down	yes	793910	1645700	0	1268800	995670	0	1262000	0	0	742090	0	954060	0	0	0	0	0	745760	MF:organic cyclic compound binding;MF:molecular_function;MF:binding;MF:nucleic acid binding;MF:heterocyclic compound binding;MF:RNA binding	GO:0097159;GO:0003674;GO:0005488;GO:0003676;GO:1901363;GO:0003723	------	------	------	------	ENOG410YFP8;COG0724	S:Function unknown;	------	------	------	cytoplasmic	7	37.3	24.553	High
A0A4S4ERG5	A0A4S4ERG5_CAMSISH3domain-containingproteinOS=Camelliasinensisvar.sinensisOX=542762GN=TEA_029284PE=4SV=1	1e-05	-16.61	0	down	yes	0	0	0	0	97743	165000	151140	319730	0	0	147640	346470	0	0	0	0	0	91701.6	BP:cellular component assembly;BP:clathrin-dependent endocytosis;BP:mitotic cell cycle process;BP:regulation of cellular component organization;BP:regulation of biological process;BP:cellular component organization;BP:cell plate formation involved in plant-type cell wall biogenesis;BP:biological regulation;BP:cellular component organization or biogenesis;BP:positive regulation of biological proce…	GO:0022607;GO:0072583;GO:1903047;GO:0051128;GO:0050789;GO:0016043;GO:0009920;GO:0065007;GO:0071840;GO:0048518;GO:0051130;GO:0006810;GO:0009987;GO:0050794;GO:1903527;GO:1903525;GO:0008150;GO:0051234;GO:0051179;GO:0016192;GO:0006897;GO:0000919;GO:0006898;GO:1903729;GO:0022402;GO:0048522GO:0005886;GO:0043229;GO:0043227;GO:0043226;GO:0031224;GO:0016020;GO:0031982;GO:0031410;GO:0016021;GO:0110165;GO:0…	------	------	------	------	ENOG4110148	S:Function unknown	PF14604.8;PF00018.30;PF07653.19;PF03114.20	SH3_9;SH3_1;SH3_2;BAR	Variant SH3 domain;SH3 domain;Variant SH3 domain;BAR domain	extracellular	3	11	51.774	High
A0A4S4ES46	A0A4S4ES46_CAMSIPeroxidaseOS=Camelliasinensisvar.sinensisOX=542762GN=TEA_019050PE=3SV=1	1e-05	-16.61	0	down	yes	1860300	1908900	2902800	0	497950	971860	1166400	1105900	1875500	1230400	0	0	0	452040	0	0	0	1.30176e+06	BP:cellular catabolic process;BP:hydrogen peroxide catabolic process;BP:cellular process;BP:reactive oxygen species metabolic process;BP:response to stress;BP:biological_process;BP:metabolic process;BP:catabolic process;BP:response to oxidative stress;BP:response to stimulus;BP:cellular metabolic process;BP:hydrogen peroxide metabolic processCC:cellular anatomical entity;CC:cellular_component;CC:…	GO:0044248;GO:0042744;GO:0009987;GO:0072593;GO:0006950;GO:0008150;GO:0008152;GO:0009056;GO:0006979;GO:0050896;GO:0044237;GO:0042743GO:0110165;GO:0005575;GO:0005576GO:0003674;GO:0005488;GO:1901363;GO:0016491;GO:0043169;GO:0043167;GO:0046872;GO:0020037;GO:0016209;GO:0003824;GO:0016684;GO:0046906;GO:0097159;GO:0004601	K00430	E1.11.1.7	map00940	Phenylpropanoid biosynthesis	ENOG4111FDS	H:Coenzyme transport and metabolism	PF00141.25	peroxidase	Peroxidase	extracellular	4	40.3	16.787	High
A0A4S4ES47	A0A4S4ES47_CAMSIUncharacterizedproteinOS=Camelliasinensisvar.sinensisOX=542762GN=TEA_008754PE=4SV=1	1e-05	-16.61	0	down	yes	417140	0	479300	201060	323090	281800	410470	384230	0	376580	82974	0	319110	0	0	0	0	312136	MF:hydrolase activity;MF:phosphatase activity;MF:hydrolase activity, acting on ester bonds;MF:phosphoric ester hydrolase activity;MF:catalytic activity;MF:molecular_function	GO:0016787;GO:0016791;GO:0016788;GO:0042578;GO:0003824;GO:0003674	------	------	------	------	ENOG4111HP2	T:Signal transduction mechanisms	PF00300.24;PF14795.8	His_Phos_1;Leucyl-specific	Histidine phosphatase superfamily;Leucine-tRNA synthetase-specific domain	cytoplasmic	4	17.1	37.344	High
A0A4S4ESL0	A0A4S4ESL0_CAMSITyrosine--tRNAligaseOS=Camelliasinensisvar.sinensisOX=542762GN=TEA_007197PE=3SV=1	1e-05	-16.61	0	down	yes	997330	0	852220	761940	1064100	0	605200	844000	885430	804680	0	914250	0	0	0	0	0	640599	BP:tyrosyl-tRNA aminoacylation;BP:carboxylic acid metabolic process;BP:nucleic acid metabolic process;BP:cellular nitrogen compound metabolic process;BP:nitrogen compound metabolic process;BP:small molecule metabolic process;BP:ncRNA metabolic process;BP:organic cyclic compound metabolic process;BP:nucleobase-containing compound metabolic process;BP:cellular amino acid metabolic process;BP:organi…	GO:0006437;GO:0019752;GO:0090304;GO:0034641;GO:0006807;GO:0044281;GO:0034660;GO:1901360;GO:0006139;GO:0006520;GO:0071704;GO:0009987;GO:0006725;GO:0008150;GO:0008152;GO:0043436;GO:0046483;GO:0016070;GO:0044238;GO:1901564;GO:0006082;GO:0044237;GO:0043170;GO:0006399;GO:0043038;GO:0043039;GO:0006418GO:0035639;GO:0003674;GO:0003676;GO:0004831;GO:0043167;GO:1901363;GO:0043168;GO:0004812;GO:0000166;GO:1…	K01866	YARS, tyrS	map00970	Aminoacyl-tRNA biosynthesis	COG0162	C:Energy production and conversion	PF00579.27;PF01479.27	tRNA-synt_1b;S4	tRNA synthetases class I;S4 domain	chloroplast	4	45.1	16.627	High
A0A4S4ESS1	A0A4S4ESS1_CAMSIUncharacterizedproteinOS=Camelliasinensisvar.sinensisOX=542762GN=TEA_005062PE=3SV=1	1e-05	-16.61	0	down	yes	0	557190	527990	513650	0	0	0	485070	263990	0	0	0	0	0	185530	0	0	260488	BP:cellular metabolic process;BP:carboxylic acid metabolic process;BP:organic substance metabolic process;BP:small molecule metabolic process;BP:cellular process;BP:biological_process;BP:metabolic process;BP:oxoacid metabolic process;BP:organic acid metabolic processMF:vitamin B6 binding;MF:molecular_function;MF:pyridoxal phosphate binding;MF:heterocyclic compound binding;MF:anion binding;MF:lyas…	GO:0044237;GO:0019752;GO:0071704;GO:0044281;GO:0009987;GO:0008150;GO:0008152;GO:0043436;GO:0006082GO:0070279;GO:0003674;GO:0030170;GO:1901363;GO:0043168;GO:0016829;GO:0043167;GO:0016740;GO:0036094;GO:0003824;GO:0097159;GO:0016830;GO:0016831;GO:0019842;GO:0005488	K25193	SDC	map00564	Glycerophospholipid metabolism	COG0076	Q:Secondary metabolites biosynthesis, transport and catabolism	PF00282.21	Pyridoxal_deC	Pyridoxal-dependent decarboxylase conserved domain	cytoplasmic	22	74.6	40.627	High
A0A4S4ET43	A0A4S4ET43_CAMSIProteinkinasedomain-containingproteinOS=Camelliasinensisvar.sinensisOX=542762GN=TEA_014798PE=4SV=1	1e-05	-16.61	0	down	yes	0	6131900	0	0	4483700	3180900	0	5282600	7649200	0	0	0	3897600	0	0	3516000	0	2.38489e+06	BP:regulation of metabolic process;BP:regulation of reproductive process;BP:G1/S transition of mitotic cell cycle;BP:signal transduction;BP:organic substance metabolic process;BP:positive regulation of biological process;BP:regulation of cell proliferation;BP:regulation of macromolecule metabolic process;BP:organonitrogen compound metabolic process;BP:protein metabolic process;BP:nitrogen compoun…	GO:0019222;GO:2000241;GO:0000082;GO:0007165;GO:0071704;GO:0048518;GO:0042127;GO:0060255;GO:1901564;GO:0019538;GO:0006807;GO:0050789;GO:0044267;GO:0007346;GO:0044260;GO:0065007;GO:0050794;GO:0043412;GO:0036211;GO:0008150;GO:0008152;GO:0051445;GO:1901987;GO:0016310;GO:1901990;GO:0010564;GO:0008284;GO:0009987;GO:0043170;GO:1903047;GO:0044770;GO:0044772;GO:0022402;GO:0051301;GO:0010468;GO:0006468;GO:…	K02206	CDK2	------	------	ENOG410XPP3	U:Intracellular trafficking, secretion, and vesicular transport	PF00069.27	Pkinase	Protein kinase domain	cytoplasmic	11	59.8	32.534	High
A0A4S4ETV1	A0A4S4ETV1_CAMSICytochromeb-c1complexsubunitRieske,mitochondrialOS=Camelliasinensisvar.sinensisOX=542762GN=TEA_024679PE=4SV=1	1e-05	-16.61	0	down	yes	0	0	0	1306500	0	591840	918980	677810	0	0	0	0	430520	356730	0	458130	0	436891	CC:organelle membrane;CC:intrinsic component of membrane;CC:cellular_component;CC:integral component of membrane;CC:membrane;CC:cellular anatomical entity;CC:mitochondrial membrane;CC:organelle inner membrane;CC:mitochondrial inner membrane;CC:respiratory chainMF:ubiquinol-cytochrome-c reductase activity;MF:molecular_function;MF:binding;MF:oxidoreductase activity;MF:metal cluster binding;MF:inorg…	GO:0031090;GO:0031224;GO:0005575;GO:0016021;GO:0016020;GO:0110165;GO:0031966;GO:0019866;GO:0005743;GO:0070469GO:0008121;GO:0003674;GO:0005488;GO:0016491;GO:0051540;GO:0015318;GO:0043167;GO:0015399;GO:0046872;GO:0015453;GO:0043169;GO:0005215;GO:0008324;GO:0003824;GO:0009055;GO:0022890;GO:0051536;GO:0051537;GO:0015075;GO:0022857;GO:0022804;GO:0022853;GO:0016679;GO:0015078	K00411	UQCRFS1, RIP1, petA	map00190	Oxidative phosphorylation	COG0723	C:Energy production and conversion	PF00355.28;PF02921.16	Rieske;UCR_TM	Rieske [2Fe-2S] domain;Ubiquinol cytochrome reductase transmembrane region	chloroplast	6	53.4	11.231	High
A0A4S4EU90	A0A4S4EU90_CAMSILipoxygenaseOS=Camelliasinensisvar.sinensisOX=542762GN=TEA_022846PE=3SV=1;tr|A8W7J7|A8W7J7_CAMSILipoxygenaseOS=CamelliasinensisOX=4442GN=lox1PE=2SV=2	1e-05	-16.61	0	down	yes	119520	0	66184	0	0	32775	0	116540	0	0	0	0	0	0	94360	58533	0	41877.4	BP:fatty acid biosynthetic process;BP:fatty acid metabolic process;BP:carboxylic acid metabolic process;BP:oxylipin metabolic process;BP:cellular biosynthetic process;BP:small molecule metabolic process;BP:small molecule biosynthetic process;BP:monocarboxylic acid biosynthetic process;BP:organic substance biosynthetic process;BP:organic substance metabolic process;BP:lipid metabolic process;BP:ce…	GO:0006633;GO:0006631;GO:0019752;GO:0031407;GO:0044249;GO:0044281;GO:0044283;GO:0072330;GO:1901576;GO:0071704;GO:0006629;GO:0009987;GO:0032787;GO:0009058;GO:0008150;GO:0008152;GO:0043436;GO:0044255;GO:0008610;GO:0044238;GO:0031408;GO:0006082;GO:0046394;GO:0016053;GO:0044237GO:0003674;GO:0016701;GO:0016491;GO:0016702;GO:0043167;GO:0046872;GO:0043169;GO:0003824;GO:0051213;GO:0005488	K15718	LOX1_5	map00591	Linoleic acid metabolism	ENOG410YN4N	S:Function unknown	PF00305.21;PF01477.25	Lipoxygenase;PLAT	Lipoxygenase;PLAT/LH2 domain	cytoplasmic	17	57.2	34.564	High
A0A4S4EUH1	A0A4S4EUH1_CAMSIUncharacterizedproteinOS=Camelliasinensisvar.sinensisOX=542762GN=TEA_026084PE=3SV=1	1e-05	-16.61	0	down	yes	380660	308320	355430	230450	283520	0	118630	0	0	275690	0	0	0	0	0	0	0	209626	BP:primary metabolic process;BP:organic substance metabolic process;BP:tricarboxylic acid cycle;BP:carbon fixation;BP:biological_process;BP:metabolic processCC:cytoplasm;CC:cellular_component;CC:cellular anatomical entityMF:catalytic activity;MF:lyase activity;MF:carbon-carbon lyase activity;MF:phosphoenolpyruvate carboxylase activity;MF:carboxy-lyase activity;MF:molecular_function;MF:phosphoenol…	GO:0044238;GO:0071704;GO:0006099;GO:0015977;GO:0008150;GO:0008152GO:0005737;GO:0005575;GO:0110165GO:0003824;GO:0016829;GO:0016830;GO:0008964;GO:0016831;GO:0003674;GO:0004611	K01595	ppc	map00620;map00710	Pyruvate metabolism;Carbon fixation in photosynthetic organisms	COG2352	C:Energy production and conversion	PF00311.19	PEPcase	Phosphoenolpyruvate carboxylase	cytoplasmic	1	15.6	8.5276	High
A0A4S4EV66	A0A4S4EV66_CAMSIUncharacterizedproteinOS=Camelliasinensisvar.sinensisOX=542762GN=TEA_013236PE=4SV=1	1e-05	-16.61	0	down	yes	736610	1449400	0	0	1522400	583240	0	1076400	1116000	0	0	0	531600	0	0	512700	0	671006	BP:regulation of response to stimulus;BP:regulation of signaling;BP:maintenance of seed dormancy;BP:regulation of cell communication;BP:regulation of biological process;BP:seed dormancy process;BP:maintenance of dormancy;BP:regulation of cellular response to alcohol;BP:organic substance metabolic process;BP:biological regulation;BP:dormancy process;BP:regulation of response to alcohol;BP:developm…	GO:0048583;GO:0023051;GO:0010231;GO:0010646;GO:0050789;GO:0010162;GO:0097437;GO:1905957;GO:0071704;GO:0065007;GO:0022611;GO:1901419;GO:0032502;GO:0032501;GO:0048609;GO:0050794;GO:0022414;GO:0008150;GO:0009787;GO:0008152;GO:0044238;GO:0005975;GO:0003006;GO:0009966GO:0016020;GO:0005886;GO:0005575;GO:0110165GO:0031406;GO:0003674;GO:0005488;GO:0043168;GO:0043167;GO:0010427;GO:0008289;GO:0036094;GO:00…	------	------	------	------	ENOG410XQIA	S:Function unknown	PF05147.15	LANC_like	Lanthionine synthetase C-like protein	cytoplasmic	2	31	9.9593	High
A0A4S4EVI0	A0A4S4EVI0_CAMSINACdomain-containingproteinOS=Camelliasinensisvar.sinensisOX=542762GN=TEA_029845PE=4SV=1	1e-05	-16.61	0	down	yes	277570	257120	301590	128790	0	0	262290	0	307240	0	176880	0	0	0	0	0	0	153420	BP:regulation of primary metabolic process;BP:regulation of metabolic process;BP:regulation of cellular biosynthetic process;BP:regulation of cellular metabolic process;BP:regulation of biological process;BP:regulation of cellular macromolecule biosynthetic process;BP:regulation of nucleobase-containing compound metabolic process;BP:biological regulation;BP:regulation of gene expression;BP:regula…	GO:0080090;GO:0019222;GO:0031326;GO:0031323;GO:0050789;GO:2000112;GO:0019219;GO:0065007;GO:0010468;GO:0060255;GO:0009889;GO:1903506;GO:0050794;GO:0008150;GO:0051171;GO:2001141;GO:0051252;GO:0006355;GO:0010556GO:0031224;GO:0016021;GO:0110165;GO:0005575GO:0003674;GO:0005488;GO:0003676;GO:0003677;GO:1901363;GO:0097159	------	------	------	------	ENOG410ZJIT	S:Function unknown	PF02365.17	NAM	No apical meristem	nuclear	3	13.2	25.384	High
A0A4S4EVI1	A0A4S4EVI1_CAMSIUncharacterizedproteinOS=Camelliasinensisvar.sinensisOX=542762GN=TEA_029839PE=4SV=1	1e-05	-16.61	0	down	yes	0	3020200	836820	1917000	2117500	0	0	0	0	0	0	0	0	0	0	819100	0	986440	------	------	K17402	MRPS23	------	------	ENOG410Y5Z1	S:Function unknown	------	------	------	mitochondrial	3	9.9	46.027	High
A0A4S4EVZ2	A0A4S4EVZ2_CAMSIPatatinOS=Camelliasinensisvar.sinensisOX=542762GN=TEA_005811PE=3SV=1	1e-05	-16.61	0	down	yes	0	0	928010	639520	863740	434110	677070	879980	0	681630	0	0	339560	0	644780	0	0	552804	BP:organic substance metabolic process;BP:organic substance catabolic process;BP:primary metabolic process;BP:catabolic process;BP:lipid catabolic process;BP:metabolic process;BP:biological_process;BP:lipid metabolic processCC:intracellular membrane-bounded organelle;CC:vacuole;CC:cellular_component;CC:intracellular organelle;CC:membrane-bounded organelle;CC:organelle;CC:cellular anatomical entit…	GO:0071704;GO:1901575;GO:0044238;GO:0009056;GO:0016042;GO:0008152;GO:0008150;GO:0006629GO:0043231;GO:0005773;GO:0005575;GO:0043229;GO:0043227;GO:0043226;GO:0110165GO:0016787;GO:0003824;GO:0003674;GO:0045735	------	------	------	------	COG3621	S:Function unknown	PF01734.24	Patatin	Patatin-like phospholipase	extracellular	8	43.9	33.972	High
A0A4S4EW02	A0A4S4EW02_CAMSIUncharacterizedproteinOS=Camelliasinensisvar.sinensisOX=542762GN=TEA_009054PE=4SV=1	1e-05	-16.61	0	down	yes	0	391340	325210	563670	0	312280	0	815040	2117100	1166700	0	0	0	0	0	0	0	300942	MF:catalytic activity;MF:transferase activity;MF:molecular_function;MF:transferase activity, transferring glycosyl groups;MF:UDP-glycosyltransferase activity	GO:0003824;GO:0016740;GO:0003674;GO:0016757;GO:0008194	------	------	------	------	COG1819	S:Function unknown	PF00201.20	UDPGT	UDP-glucoronosyl and UDP-glucosyl transferase	cytoplasmic	20	50.6	36.04	High
A0A4S4EWJ2	A0A4S4EWJ2_CAMSIUncharacterizedproteinOS=Camelliasinensisvar.sinensisOX=542762GN=TEA_027619PE=4SV=1	1e-05	-16.61	0	down	yes	835340	3087600	0	0	356000	990470	0	0	0	0	0	0	810970	0	4356600	1504600	0	658676	CC:cytosol;CC:cellular_component;CC:cellular anatomical entityMF:aldo-keto reductas;MF:aldito;MF:oxidoreductase activity, acting on CH-OH group of donors;MF:oxidoreductase activity, acting on the CH-OH group of donors, NAD or NADP as acceptor;MF:alcohol dehydrogenas;MF:catalytic activity;MF:molecular_function;MF:D-threo-aldose 1-dehydrogenase activity;MF:oxidoreductase activity	GO:0005829;GO:0005575;GO:0110165GO:0004033;GO:0004032;GO:0016614;GO:0016616;GO:0008106;GO:0003824;GO:0003674;GO:0047834;GO:0016491	K22374	DMAS1	------	------	COG0656	U:Intracellular trafficking, secretion, and vesicular transport	PF00248.23	Aldo_ket_red	Aldo/keto reductase family	cytoplasmic	4	16.5	39.57	High
H9LAI7	H9LAI7_CAMSIAnthocyanidinreductase2OS=CamelliasinensisOX=4442PE=2SV=1;tr|D5LMJ0|D5LMJ0_CAMSIAnthocyanidinreductaseOS=CamelliasinensisOX=4442GN=ANRPE=2SV=1;tr|A0A4S4EWX7|A0A4S4EWX7_CAMSIEpimerasedomain-containingproteinOS=Camelliasinensisvar.sinensisOX=542762GN=TEA_020540PE=4SV=1;tr|Q6DV46|Q6DV46_CAMSIAnthocyanidinreductaseOS=CamelliasinensisOX=4442GN=ANRPE=2SV=1;tr|A0A3S8Q0P6|A0A3S8Q0P6_CAMSIAnth…	1e-05	-16.61	0	down	yes	0	4650100	5179200	0	3765000	1869800	1804200	5310100	3490000	1274000	0	0	0	0	4174000	0	0	2822300	BP:organic substance biosynthetic process;BP:organic substance metabolic process;BP:flavonoid metabolic process;BP:flavonoid biosynthetic process;BP:biosynthetic process;BP:metabolic process;BP:biological_processMF:oxidoreductase activity, acting on CH-OH group of donors;MF:oxidoreductase activity, acting on the CH-CH group of donors, NAD or NADP as acceptor;MF:oxidoreductase activity, acting on …	GO:1901576;GO:0071704;GO:0009812;GO:0009813;GO:0009058;GO:0008152;GO:0008150GO:0016614;GO:0016628;GO:0016616;GO:0016627;GO:0033729;GO:0003824;GO:0003674;GO:0016491	K21102;K08695	ANR;ANR	map00941	Flavonoid biosynthesis	COG0451	M:Cell wall/membrane/envelope biogenesis	PF01370.23;PF01073.21;PF13460.8;PF07993.14;PF16363.7;PF05368.15	Epimerase;3Beta_HSD;NAD_binding_10;NAD_binding_4;GDP_Man_Dehyd;NmrA	NAD dependent epimerase/dehydratase family;3-beta hydroxysteroid dehydrogenase/isomerase family;NA;Male sterility protein;GDP-mannose 4,6 dehydratase;NmrA-like family	peroxisomal	6	34.8	23.564	High
A0A4S4EX36	A0A4S4EX36_CAMSITudordomain-containingproteinOS=Camelliasinensisvar.sinensisOX=542762GN=TEA_019596PE=4SV=1	1e-05	-16.61	0	down	yes	0	1808500	2184900	2400800	0	0	1421500	0	0	0	1558100	0	0	0	0	0	0	976962	BP:nucleic acid metabolic process;BP:nitrogen compound metabolic process;BP:organic cyclic compound metabolic process;BP:nucleobase-containing compound metabolic process;BP:organic substance metabolic process;BP:primary metabolic process;BP:cellular process;BP:cellular aromatic compound metabolic process;BP:biological_process;BP:metabolic process;BP:heterocycle metabolic process;BP:RNA metabolic …	GO:0090304;GO:0006807;GO:1901360;GO:0006139;GO:0071704;GO:0044238;GO:0009987;GO:0006725;GO:0008150;GO:0008152;GO:0046483;GO:0016070;GO:0016071;GO:0034641;GO:0044237;GO:0043170;GO:0006396;GO:0006397GO:0043229;GO:0043227;GO:0005737;GO:0005634;GO:0043226;GO:0110165;GO:0043231;GO:0005575GO:0003674;GO:0005488;GO:0003676;GO:1901363;GO:0097159;GO:0003723	K12839	SMNDC1, SPF30	map03040	Spliceosome	ENOG4110IGD	A:RNA processing and modification	PF06003.14	SMN	Survival motor neuron protein	nuclear	6	12.8	70.324	High
A0A4S4EZ62	A0A4S4EZ62_CAMSIUncharacterizedproteinOS=Camelliasinensisvar.sinensisOX=542762GN=TEA_012618PE=4SV=1	1e-05	-16.61	0	down	yes	0	1425000	0	945820	0	510010	0	634070	508990	0	0	952140	0	0	0	820700	0	439362	CC:macromolecular complex;CC:organelle membrane;CC:integral component of membrane;CC:membrane;CC:ER membrane protein complex;CC:endoplasmic reticulum membrane;CC:cellular_component;CC:membrane protein complex;CC:intrinsic component of membrane;CC:cellular anatomical entity	GO:0032991;GO:0031090;GO:0016021;GO:0016020;GO:0072546;GO:0005789;GO:0005575;GO:0098796;GO:0031224;GO:0110165	K23565	EMC4, TMEM85	------	------	ENOG41118KQ	S:Function unknown	PF06417.14	DUF1077	Protein of unknown function	Golgi apparatus	11	67.6	28.884	High
A0A4S4F069	A0A4S4F069_CAMSIUncharacterizedproteinOS=Camelliasinensisvar.sinensisOX=542762GN=TEA_025644PE=4SV=1	1e-05	-16.61	0	down	yes	530620	667960	648590	183500	437280	0	0	0	431820	0	0	0	0	0	0	0	0	308494	BP:primary metabolic process;BP:cellular macromolecule biosynthetic process;BP:macromolecular complex subunit organization;BP:nitrogen compound metabolic process;BP:cellular biosynthetic process;BP:cellular macromolecular complex assembly;BP:cellular component organization or biogenesis;BP:ribosomal large subunit assembly;BP:cellular protein metabolic process;BP:ribonucleoprotein complex subunit …	GO:0044238;GO:0034645;GO:0043933;GO:0006807;GO:0044249;GO:0034622;GO:0071840;GO:0000027;GO:0044267;GO:0071826;GO:0044271;GO:0044260;GO:0065003;GO:0043603;GO:0043043;GO:0042254;GO:0016043;GO:0071704;GO:0022618;GO:0022613;GO:1901566;GO:0043170;GO:0022607;GO:1901576;GO:0009987;GO:0002181;GO:0009058;GO:0009059;GO:0008150;GO:0008152;GO:1901564;GO:0043604;GO:0019538;GO:0034641;GO:0044237;GO:0044085;GO:…	K02941	RP-LP0, RPLP0	map03010	Ribosome	COG0244	J:Translation, ribosomal structure and biogenesis	PF17777.3;PF00466.22;PF00428.21	RL10P_insert;Ribosomal_L10;Ribosomal_60s	Insertion domain in 60S ribosomal protein L10P;Ribosomal protein L10;60s Acidic ribosomal protein	chloroplast	39	60.5	64.611	High
A0A4S4F0M9	A0A4S4F0M9_CAMSINAD-dependentproteindeacylaseOS=Camelliasinensisvar.sinensisOX=542762GN=TEA_026174PE=3SV=1	1e-05	-16.61	0	down	yes	64190	0	323690	0	0	0	167160	466550	24491	0	0	0	146440	0	78697	0	0	127699	BP:organonitrogen compound biosynthetic process;BP:protein ADP-ribosylation;BP:cellular biosynthetic process;BP:cellular macromolecule biosynthetic process;BP:organic substance biosynthetic process;BP:cellular protein metabolic process;BP:cellular macromolecule metabolic process;BP:peptide biosynthetic process;BP:organic substance metabolic process;BP:cellular process;BP:cellular protein modifica…	GO:1901566;GO:0006471;GO:0044249;GO:0034645;GO:1901576;GO:0044267;GO:0044260;GO:0043043;GO:0071704;GO:0009987;GO:0006464;GO:0043412;GO:0036211;GO:0008150;GO:0008152;GO:0044271;GO:0034641;GO:0009059;GO:0006518;GO:0043604;GO:0044238;GO:1901564;GO:0019538;GO:0009058;GO:0044237;GO:0043170;GO:0006807;GO:0043603;GO:0006412GO:0031974;GO:0043229;GO:0043228;GO:0043226;GO:0005759;GO:0110165;GO:0005840;GO:0…	K11414	SIRT4, SIR2L4	map00760	Nicotinate and nicotinamide metabolism	COG0846	K:Transcription	PF02146.19;PF01200.20	SIR2;Ribosomal_S28e	Sir2 family;Ribosomal protein S28e	chloroplast	14	74.8	17.476	High
A0A4S4F101	A0A4S4F101_CAMSINAD(P)-bd_domdomain-containingproteinOS=Camelliasinensisvar.sinensisOX=542762GN=TEA_025667PE=4SV=1;tr|A0A4S4DFM9|A0A4S4DFM9_CAMSIUncharacterizedproteinOS=Camelliasinensisvar.sinensisOX=542762GN=TEA_020779PE=4SV=1	1e-05	-16.61	0	down	yes	2036400	2165100	2321500	0	2236500	1429300	364230	0	0	0	946670	1823000	0	0	0	0	0	1.31913e+06	CC:chloroplast thylakoid membrane;CC:chloroplast envelope;CC:organelle membrane;CC:plastid thylakoid membrane;CC:photosynthetic membrane;CC:membrane;CC:organelle envelope;CC:envelope;CC:cellular_component;CC:plastid envelope;CC:plastid membrane;CC:thylakoid membrane;CC:cellular anatomical entity	GO:0009535;GO:0009941;GO:0031090;GO:0055035;GO:0034357;GO:0016020;GO:0031967;GO:0031975;GO:0005575;GO:0009526;GO:0042170;GO:0042651;GO:0110165	------	------	------	------	COG0702	S:Function unknown	PF13460.8;PF05368.15	NAD_binding_10;NmrA	NA;NmrA-like family	chloroplast	11	37.9	44.134	High
A0A4S4F1M2	A0A4S4F1M2_CAMSIBiotin_carb_Ndomain-containingproteinOS=Camelliasinensisvar.sinensisOX=542762GN=TEA_006442PE=4SV=1	1e-05	-16.61	0	down	yes	1710200	0	2946300	1716300	2942700	1645500	2019000	2407400	2148300	0	0	0	1844100	0	1475800	0	0	1923425	MF:purine ribonucleoside triphosphate binding;MF:molecular_function;MF:binding;MF:ion binding;MF:heterocyclic compound binding;MF:nucleoside phosphate binding;MF:anion binding;MF:guanyl nucleotide binding;MF:nucleotide binding;MF:guanyl ribonucleotide binding;MF:purine nucleotide binding;MF:GTP binding;MF:hydrolase activity;MF:GTPase activity;MF:nucleoside-triphosphatase activity;MF:small molecul…	GO:0035639;GO:0003674;GO:0005488;GO:0043167;GO:1901363;GO:1901265;GO:0043168;GO:0019001;GO:0000166;GO:0032561;GO:0017076;GO:0005525;GO:0016787;GO:0003924;GO:0017111;GO:0036094;GO:0003824;GO:0016818;GO:0097367;GO:0097159;GO:0016817;GO:0016462;GO:0032555;GO:0032553	K07877	RAB2A	------	------	COG1100	J:Translation, ribosomal structure and biogenesis	PF00071.24;PF08477.15;PF00289.24;PF00025.23	Ras;Roc;Biotin_carb_N;Arf	Ras family;Ras of Complex, Roc, domain of DAPkinase;Biotin carboxylase, N-terminal domain;ADP-ribosylation factor family	cytoplasmic	17	64	37.016	High
A0A4S4F1R0	A0A4S4F1R0_CAMSIUncharacterizedproteinOS=Camelliasinensisvar.sinensisOX=542762GN=TEA_006475PE=4SV=1	1e-05	-16.61	0	down	yes	970620	0	3522900	0	0	1058500	1809000	1933300	0	529840	0	3668500	2678400	0	0	0	0	1161790	MF:binding;MF:translation regulator activity, nucleic acid binding;MF:translation regulator activity;MF:organic cyclic compound binding;MF:translation factor activity, RNA binding;MF:molecular_function;MF:RNA binding;MF:nucleic acid binding;MF:heterocyclic compound binding;MF:translation initiation factor activity	GO:0005488;GO:0090079;GO:0045182;GO:0097159;GO:0008135;GO:0003674;GO:0003723;GO:0003676;GO:1901363;GO:0003743	------	------	------	------	ENOG410XT6R	S:Function unknown	------	------	------	peroxisomal	2	6.2	44.126	High
A0A4S4F1T1	A0A4S4F1T1_CAMSIrRNAN-glycosidaseOS=Camelliasinensisvar.sinensisOX=542762GN=TEA_008732PE=3SV=1;tr|A0A4S4DW74|A0A4S4DW74_CAMSIrRNAN-glycosidaseOS=Camelliasinensisvar.sinensisOX=542762GN=TEA_018070PE=3SV=1;tr|A0A4S4CX56|A0A4S4CX56_CAMSIrRNAN-glycosidaseOS=Camelliasinensisvar.sinensisOX=542762GN=TEA_020672PE=3SV=1;tr|A0A4S4DHD6|A0A4S4DHD6_CAMSIrRNAN-glycosidaseOS=Camelliasinensisvar.sinensisOX=54276…	1e-05	-16.61	0	down	yes	5285900	0	0	0	3818100	0	3554500	1639600	11349000	0	0	0	0	904930	0	983460	0	1.78726e+06	BP:negative regulation of metabolic process;BP:regulation of primary metabolic process;BP:regulation of metabolic process;BP:negative regulation of cellular biosynthetic process;BP:regulation of cellular macromolecule biosynthetic process;BP:negative regulation of cellular metabolic process;BP:regulation of cellular metabolic process;BP:negative regulation of gene expression;BP:regulation of biol…	GO:0009892;GO:0080090;GO:0019222;GO:0031327;GO:2000112;GO:0031324;GO:0031323;GO:0010629;GO:0050789;GO:0051248;GO:0010605;GO:0009890;GO:0010608;GO:0051246;GO:2000113;GO:0065007;GO:0031326;GO:0048519;GO:0010468;GO:0060255;GO:0009889;GO:0034249;GO:0034248;GO:0006952;GO:0006950;GO:0008150;GO:0051171;GO:0051172;GO:0050794;GO:0032269;GO:0032268;GO:0050896;GO:0010556;GO:0017148;GO:0006417;GO:0010558;GO:…	------	------	------	------	------	------	PF00161.21	RIP	Ribosome inactivating protein	cytoplasmic	2	45	9.1968	High
A0A4V3WJ71	A0A4V3WJ71_CAMSIPeroxidaseOS=Camelliasinensisvar.sinensisOX=542762GN=TEA_023916PE=3SV=1	1e-05	-16.61	0	down	yes	0	0	604820	1067300	0	0	1029300	1625000	3290200	0	0	0	657500	0	0	552170	0	540802	BP:cellular catabolic process;BP:hydrogen peroxide catabolic process;BP:cellular process;BP:reactive oxygen species metabolic process;BP:response to stress;BP:biological_process;BP:metabolic process;BP:catabolic process;BP:response to oxidative stress;BP:response to stimulus;BP:cellular metabolic process;BP:hydrogen peroxide metabolic processCC:cellular anatomical entity;CC:cellular_component;CC:…	GO:0044248;GO:0042744;GO:0009987;GO:0072593;GO:0006950;GO:0008150;GO:0008152;GO:0009056;GO:0006979;GO:0050896;GO:0044237;GO:0042743GO:0110165;GO:0005575;GO:0005576GO:0003674;GO:0005488;GO:1901363;GO:0016491;GO:0043169;GO:0043167;GO:0046872;GO:0020037;GO:0016209;GO:0003824;GO:0016684;GO:0046906;GO:0097159;GO:0004601	K00430	E1.11.1.7	map00940	Phenylpropanoid biosynthesis	ENOG410YAKJ	G:Carbohydrate transport and metabolism	PF00141.25	peroxidase	Peroxidase	chloroplast	3	22	27.361	High
A0A4V3WKY9	A0A4V3WKY9_CAMSIProteinkinasedomain-containingproteinOS=Camelliasinensisvar.sinensisOX=542762GN=TEA_003066PE=4SV=1	1e-05	-16.61	0	down	yes	0	1229900	0	0	0	669320	1215400	907170	1562400	0	0	713860	0	702030	0	0	0	502724	MF:purine ribonucleoside triphosphate binding;MF:molecular_function;MF:binding;MF:ion binding;MF:heterocyclic compound binding;MF:nucleoside phosphate binding;MF:anion binding;MF:nucleotide binding;MF:transferase activity;MF:protein tyrosine kinase activity;MF:protein kinase activity;MF:purine nucleotide binding;MF:ATP binding;MF:kinase activity;MF:catalytic activity, acting on a protein;MF:small…	GO:0035639;GO:0003674;GO:0005488;GO:0043167;GO:1901363;GO:1901265;GO:0043168;GO:0000166;GO:0016740;GO:0004713;GO:0004672;GO:0017076;GO:0005524;GO:0016301;GO:0140096;GO:0036094;GO:0003824;GO:0030554;GO:0016773;GO:0016772;GO:0097367;GO:0032559;GO:0097159;GO:0032555;GO:0032553	K13436	PTI1	map04626	Plant-pathogen interaction	COG0515	S:Function unknown	PF07714.19;PF00069.27	PK_Tyr_Ser-Thr;Pkinase	Protein tyrosine and serine/threonine kinase;Protein kinase domain	cytoplasmic	7	29.2	32.614	High
A0A4V3WL36	A0A4V3WL36_CAMSIProteinkinasedomain-containingproteinOS=Camelliasinensisvar.sinensisOX=542762GN=TEA_026389PE=3SV=1	1e-05	-16.61	0	down	yes	242490	0	256720	223760	0	0	0	219700	0	0	0	0	0	182920	0	65436	0	117834	CC:integral component of membrane;CC:membrane;CC:intrinsic component of membrane;CC:plasma membrane;CC:cellular_component;CC:cellular anatomical entityMF:purine ribonucleoside triphosphate binding;MF:molecular_function;MF:binding;MF:ion binding;MF:heterocyclic compound binding;MF:nucleoside phosphate binding;MF:anion binding;MF:nucleotide binding;MF:transferase activity;MF:protein kinase activity…	GO:0016021;GO:0016020;GO:0031224;GO:0005886;GO:0005575;GO:0110165GO:0035639;GO:0003674;GO:0005488;GO:0043167;GO:1901363;GO:1901265;GO:0043168;GO:0000166;GO:0016740;GO:0004672;GO:0017076;GO:0005524;GO:0016301;GO:0140096;GO:0036094;GO:0003824;GO:0030554;GO:0097367;GO:0016772;GO:0016773;GO:0032559;GO:0097159;GO:0032555;GO:0032553	K00924	E2.7.1.-	------	------	ENOG41102Z7	T:Signal transduction mechanisms	PF00069.27;PF07714.19;PF13855.8;PF12799.9;PF08263.14	Pkinase;PK_Tyr_Ser-Thr;LRR_8;LRR_4;LRRNT_2	Protein kinase domain;Protein tyrosine and serine/threonine kinase;Leucine rich repeat;Leucine Rich repeats;Leucine rich repeat N-terminal domain	plasma membrane	6	13	57.005	High
A0A4V3WLA8	A0A4V3WLA8_CAMSIUncharacterizedproteinOS=Camelliasinensisvar.sinensisOX=542762GN=TEA_007130PE=4SV=1	1e-05	-16.61	0	down	yes	318250	686080	0	0	639160	0	0	414860	0	0	206420	281740	248080	0	0	0	0	257294	CC:intracellular membrane-bounded organelle;CC:vacuole;CC:cellular_component;CC:intracellular organelle;CC:membrane-bounded organelle;CC:organelle;CC:cellular anatomical entity	GO:0043231;GO:0005773;GO:0005575;GO:0043229;GO:0043227;GO:0043226;GO:0110165	------	------	------	------	ENOG410XR8Z	S:Function unknown	PF12222.10	PNGaseA	Peptide N-acetyl-beta-D-glucosaminyl asparaginase amidase A	extracellular	3	38	10.493	High
A0A4V3WLK8	A0A4V3WLK8_CAMSIUncharacterizedproteinOS=Camelliasinensisvar.sinensisOX=542762GN=TEA_006343PE=4SV=1	1e-05	-16.61	0	down	yes	600030	0	1005000	427600	796380	431960	867880	0	809250	0	0	0	0	0	0	0	0	516106	CC:intracellular membrane-bounded organelle;CC:integral component of membrane;CC:mitochondrion;CC:cellular_component;CC:intracellular organelle;CC:intrinsic component of membrane;CC:membrane-bounded organelle;CC:organelle;CC:cellular anatomical entity	GO:0043231;GO:0016021;GO:0005739;GO:0005575;GO:0043229;GO:0031224;GO:0043227;GO:0043226;GO:0110165	------	------	------	------	ENOG410ZGWR	S:Function unknown	------	------	------	chloroplast	3	16.9	29.202	High
A0A4V3WMW7	A0A4V3WMW7_CAMSIUncharacterizedproteinOS=Camelliasinensisvar.sinensisOX=542762GN=TEA_003619PE=4SV=1	1e-05	-16.61	0	down	yes	813950	581550	577850	1386900	0	460120	0	0	622830	0	0	150290	0	0	0	691020	0	477546	MF:catalytic activity;MF:molecular_function;MF:ligase activity	GO:0003824;GO:0003674;GO:0016874	------	------	------	------	ENOG410YAQY	S:Function unknown	------	------	------	cytoplasmic	19	49.5	45.643	High
A0A4V3WN46	A0A4V3WN46_CAMSIUncharacterizedproteinOS=Camelliasinensisvar.sinensisOX=542762GN=TEA_023388PE=4SV=1	1e-05	-16.61	0	down	yes	0	297840	0	0	0	123280	180170	254240	0	0	0	2965700	0	0	106790	1656900	0	106941	BP:nucleic acid metabolic process;BP:cellular nitrogen compound metabolic process;BP:nitrogen compound metabolic process;BP:ncRNA metabolic process;BP:organic cyclic compound metabolic process;BP:nucleobase-containing compound metabolic process;BP:organic substance metabolic process;BP:rRNA processing;BP:ncRNA processing;BP:cellular process;BP:cellular aromatic compound metabolic process;BP:biolo…	GO:0090304;GO:0034641;GO:0006807;GO:0034660;GO:1901360;GO:0006139;GO:0071704;GO:0006364;GO:0034470;GO:0009987;GO:0006725;GO:0008150;GO:0008152;GO:0046483;GO:0016070;GO:0044238;GO:0016072;GO:0044237;GO:0043170;GO:0006396GO:1990234;GO:1905354;GO:0090730;GO:1902911;GO:1902494;GO:0061695;GO:1902555;GO:0032991;GO:0005575GO:0003674;GO:0016787;GO:0016788;GO:0003824;GO:0004518;GO:0004519	K16912	LAS1	------	------	ENOG411230Q	S:Function unknown	PF04031.15	Las1	Las1-like	cytoplasmic	7	37.2	21.332	High
A0A4V3WPR8	A0A4V3WPR8_CAMSIUncharacterizedproteinOS=Camelliasinensisvar.sinensisOX=542762GN=TEA_006877PE=4SV=1	1e-05	-16.61	0	down	yes	615230	648830	2599900	1697700	0	1590500	2360500	0	1667800	0	0	1031800	495340	0	0	0	0	1.18908e+06	CC:cytoplasm;CC:cellular_component;CC:cellular anatomical entity	GO:0005737;GO:0005575;GO:0110165	------	------	------	------	ENOG4111PBH	S:Function unknown	PF05811.15	DUF842	Eukaryotic protein of unknown function	cytoplasmic	31	72.6	43.67	High
A0A4V3WQM9	A0A4V3WQM9_CAMSIRab-GAPTBCdomain-containingproteinOS=Camelliasinensisvar.sinensisOX=542762GN=TEA_029843PE=4SV=1	1e-05	-16.61	0	down	yes	171520	0	221990	18676	63329	0	38537	0	0	0	0	0	0	145400	0	0	0	64256.5	CC:cellular_component;CC:integral component of membrane;CC:cellular anatomical entity;CC:intrinsic component of membrane	GO:0005575;GO:0016021;GO:0110165;GO:0031224	------	------	------	------	COG5210	S:Function unknown	PF00566.20	RabGAP-TBC	Rab-GTPase-TBC domain	ER	13	68.1	27.937	High
A0A4V3WR14	A0A4V3WR14_CAMSIUncharacterizedproteinOS=Camelliasinensisvar.sinensisOX=542762GN=TEA_027732PE=4SV=1	1e-05	-16.61	0	down	yes	1410400	0	1586900	1591600	0	0	0	1393300	0	0	0	0	0	0	828600	0	0	747775	BP:protein deacetylation;BP:nitrogen compound metabolic process;BP:macromolecule deacylation;BP:cellular protein metabolic process;BP:cellular macromolecule metabolic process;BP:histone deacetylation;BP:organic substance metabolic process;BP:histone modification;BP:cellular process;BP:protein deacylation;BP:cellular protein modification process;BP:macromolecule modification;BP:protein modificatio…	GO:0006476;GO:0006807;GO:0098732;GO:0044267;GO:0044260;GO:0016575;GO:0071704;GO:0016570;GO:0009987;GO:0035601;GO:0006464;GO:0043412;GO:0036211;GO:0008150;GO:0008152;GO:0044238;GO:1901564;GO:0019538;GO:0044237;GO:0043170GO:0003674;GO:0016740;GO:0016301;GO:0003824;GO:0016772	------	------	------	------	ENOG410XPVP	S:Function unknown	------	------	------	cytoplasmic	5	29	28.235	High
A0A4V6RY93	A0A4V6RY93_CAMSIRhodanesedomain-containingproteinOS=Camelliasinensisvar.sinensisOX=542762GN=TEA_008822PE=4SV=1	1e-05	-16.61	0	down	yes	0	0	0	1661600	3052100	1306000	0	2595200	0	2443700	0	0	0	1779400	0	822280	0	1.07686e+06	BP:Mo-molybdopterin cofactor biosynthetic process;BP:tRNA thio-modification;BP:tRNA wobble uridine modification;BP:RNA modification;BP:nucleic acid metabolic process;BP:cellular biosynthetic process;BP:cellular nitrogen compound metabolic process;BP:nitrogen compound metabolic process;BP:ncRNA metabolic process;BP:ncRNA processing;BP:organic cyclic compound biosynthetic process;BP:organic cyclic …	GO:0006777;GO:0034227;GO:0002098;GO:0009451;GO:0090304;GO:0044249;GO:0034641;GO:0006807;GO:0034660;GO:0034470;GO:1901362;GO:1901360;GO:1901576;GO:0043545;GO:0051189;GO:0071704;GO:0002143;GO:0006400;GO:0018130;GO:0008033;GO:0019720;GO:0006139;GO:0006725;GO:0009987;GO:0002097;GO:0009058;GO:0008150;GO:0008152;GO:0090407;GO:0046483;GO:0016070;GO:0044238;GO:1901564;GO:1901566;GO:0043412;GO:0044237;GO:…	K11996	MOCS3, UBA4	map04122	Sulfur relay system	COG0607	S:Function unknown	PF00581.22	Rhodanese	Rhodanese-like domain	cytoplasmic	8	30.4	37.065	High
C6KID8	C6KID8_CAMSIDehydrinOS=CamelliasinensisOX=4442GN=sk2PE=2SV=1	1e-05	-16.61	0	down	yes	2786200	1997900	1021100	0	0	2132300	0	0	0	367680	3714900	0	0	0	0	0	0	992188	BP:response to oxygen-containing compound;BP:response to abiotic stimulus;BP:response to stimulus;BP:biological_process;BP:response to acid chemical;BP:response to water;BP:response to chemical;BP:response to inorganic substance	GO:1901700;GO:0009628;GO:0050896;GO:0008150;GO:0001101;GO:0009415;GO:0042221;GO:0010035	------	------	------	------	ENOG410ZBHP	S:Function unknown	PF00257.21	Dehydrin	Dehydrin	cytoplasmic	4	60.2	10.498	High
F4YFD0	F4YFD0_CAMSIFiberproteinfb11OS=CamelliasinensisOX=4442PE=2SV=1	1e-05	-16.61	0	down	yes	1664900	4115700	0	2238400	0	941660	0	0	0	2108900	0	0	0	0	0	0	0	1.12008e+06	CC:cellular_component;CC:integral component of membrane;CC:cellular anatomical entity;CC:intrinsic component of membrane	GO:0005575;GO:0016021;GO:0110165;GO:0031224	------	------	------	------	ENOG410YYM4	S:Function unknown	------	------	------	Golgi apparatus	4	20.2	35.161	High
I6WUR4	I6WUR4_CAMSIGlutaminesynthetaseOS=CamelliasinensisOX=4442PE=2SV=1;tr|A0A4S4F0T3|A0A4S4F0T3_CAMSIGln-synt_Cdomain-containingproteinOS=Camelliasinensisvar.sinensisOX=542762GN=TEA_013603PE=3SV=1	1e-05	-16.61	0	down	yes	129670	314580	803220	157270	0	402930	0	251760	208110	612380	0	0	0	897580	0	0	0	257429	BP:small molecule biosynthetic process;BP:carboxylic acid metabolic process;BP:nitrogen compound metabolic process;BP:small molecule metabolic process;BP:glutamine family amino acid metabolic process;BP:organic substance biosynthetic process;BP:cellular amino acid metabolic process;BP:glutamine metabolic process;BP:glutamine biosynthetic process;BP:organic substance metabolic process;BP:alpha-ami…	GO:0044283;GO:0019752;GO:0006807;GO:0044281;GO:0009064;GO:1901576;GO:0006520;GO:0006541;GO:0006542;GO:0071704;GO:1901605;GO:1901607;GO:0008652;GO:0009987;GO:0009058;GO:0008150;GO:0008152;GO:0043436;GO:0044238;GO:1901564;GO:1901566;GO:0006082;GO:0016053;GO:0044237;GO:0046394;GO:0009084;GO:0044249GO:0016211;GO:0016880;GO:0003674;GO:0016787;GO:0003824;GO:0016874;GO:0016879;GO:0004356	------	------	------	------	COG2159	S:Function unknown	PF00120.26;PF04909.16;PF16952.7	Gln-synt_C;Amidohydro_2;Gln-synt_N_2	Glutamine synthetase, catalytic domain;Amidohydrolase;Glutamine synthetase N-terminal domain	cytoplasmic	27	71.5	40.647	High
