# Supplementary material for: GC-MS Combined with Proteomic Analysis of Volatile Compounds and Formation Mechanisms in Green Teas with Different Aroma Types
Source: Foods. 2024 Jun 13;13(12):1848. doi: 10.3390/foods13121848 (PMC11202594; doi:10.3390/foods13121848)
Supplement: Supplementary file 1 [file foods-13-01848-s001.zip › Table S5.xlsx]

## Sheet: GO_HX vs. NX__ALL_vs_DEP 
Protein Number	GO ID	GO Description	GO Term(Level1)	Ratio_in_study	Ratio_in_pop	Pvalue
7	GO:0006468	protein phosphorylation	BP	7/342	30/4887	0.00385798
11	GO:0006952	defense response	BP	11/342	64/4887	0.00432579
2	GO:0000422	autophagy of mitochondrion	BP	2/342	2/4887	0.0048841
2	GO:0030705	cytoskeleton-dependent intracellular transport	BP	2/342	2/4887	0.0048841
2	GO:0061726	mitochondrion disassembly	BP	2/342	2/4887	0.0048841
4	GO:1901072	glucosamine-containing compound catabolic process	BP	4/342	11/4887	0.00524077
4	GO:1901071	glucosamine-containing compound metabolic process	BP	4/342	11/4887	0.00524077
4	GO:0006030	chitin metabolic process	BP	4/342	11/4887	0.00524077
4	GO:0006032	chitin catabolic process	BP	4/342	11/4887	0.00524077
4	GO:0046348	amino sugar catabolic process	BP	4/342	11/4887	0.00524077
4	GO:0006022	aminoglycan metabolic process	BP	4/342	11/4887	0.00524077
4	GO:0006026	aminoglycan catabolic process	BP	4/342	11/4887	0.00524077
4	GO:0016998	cell wall macromolecule catabolic process	BP	4/342	12/4887	0.00743306
3	GO:0051923	sulfation	BP	3/342	7/4887	0.00961833
4	GO:0006040	amino sugar metabolic process	BP	4/342	13/4887	0.0101535
5	GO:0044036	cell wall macromolecule metabolic process	BP	5/342	20/4887	0.0105244
2	GO:0009395	phospholipid catabolic process	BP	2/342	3/4887	0.0139724
5	GO:1901136	carbohydrate derivative catabolic process	BP	5/342	22/4887	0.0159309
3	GO:0019344	cysteine biosynthetic process	BP	3/342	9/4887	0.0207799
6	GO:0072593	reactive oxygen species metabolic process	BP	6/342	36/4887	0.0366901
3	GO:0006534	cysteine metabolic process	BP	3/342	12/4887	0.0465538
5	GO:0042744	hydrogen peroxide catabolic process	BP	5/342	29/4887	0.0481881
5	GO:0042743	hydrogen peroxide metabolic process	BP	5/342	29/4887	0.0481881
4	GO:1902911	protein kinase complex	CC	4/342	10/4887	0.00352762
7	GO:0061695	transferase complex, transferring phosphorus-containing groups	CC	7/342	39/4887	0.0169539
4	GO:0070469	respirasome	CC	4/342	15/4887	0.0173431
3	GO:0042646	plastid nucleoid	CC	3/342	11/4887	0.0367736
3	GO:0009295	nucleoid	CC	3/342	11/4887	0.0367736
2	GO:0016459	myosin complex	CC	2/342	5/4887	0.0423897
6	GO:0008061	chitin binding	MF	6/342	14/4887	0.000208558
4	GO:0004568	chitinase activity	MF	4/342	11/4887	0.00524077
5	GO:0016782	transferase activity, transferring sulphur-containing groups	MF	5/342	19/4887	0.00836277
4	GO:0008146	sulfotransferase activity	MF	4/342	13/4887	0.0101535
2	GO:0004311	farnesyltranstransferase activity	MF	2/342	3/4887	0.0139724
2	GO:0015165	pyrimidine nucleotide-sugar transmembrane transporter activity	MF	2/342	3/4887	0.0139724
2	GO:0032266	phosphatidylinositol-3-phosphate binding	MF	2/342	3/4887	0.0139724
2	GO:0008121	ubiquinol-cytochrome-c reductase activity	MF	2/342	3/4887	0.0139724
3	GO:0016838	carbon-oxygen lyase activity, acting on phosphates	MF	3/342	9/4887	0.0207799
3	GO:0019207	kinase regulator activity	MF	3/342	9/4887	0.0207799
3	GO:0019887	protein kinase regulator activity	MF	3/342	9/4887	0.0207799
20	GO:0016829	lyase activity	MF	20/342	173/4887	0.0222645
2	GO:0097472	cyclin-dependent protein kinase activity	MF	2/342	4/4887	0.0266559
2	GO:0005338	nucleotide-sugar transmembrane transporter activity	MF	2/342	4/4887	0.0266559
2	GO:0016538	cyclin-dependent protein serine/threonine kinase regulator activity	MF	2/342	4/4887	0.0266559
2	GO:0010333	terpene synthase activity	MF	2/342	4/4887	0.0266559
2	GO:0004693	cyclin-dependent protein serine/threonine kinase activity	MF	2/342	4/4887	0.0266559
9	GO:0016835	carbon-oxygen lyase activity	MF	9/342	60/4887	0.0348719
12	GO:0008194	UDP-glycosyltransferase activity	MF	12/342	92/4887	0.03515
2	GO:1902936	phosphatidylinositol bisphosphate binding	MF	2/342	5/4887	0.0423897

## Sheet: enrichment-kegg-HX-vs-NX
Protein Number	Pathway_ID	KEGG Description	Database	Ratio_in_study	Ratio_in_pop	P_value
3	map00130	Ubiquinone and other terpenoid-quinone biosynthesis	KEGG PATHWAY	3/605	20/3482	0.701521
3	map00920	Sulfur metabolism	KEGG PATHWAY	3/605	20/3482	0.701521
17	map00010	Glycolysis / Gluconeogenesis	KEGG PATHWAY	17/605	98/3482	0.545784
7	map00030	Pentose phosphate pathway	KEGG PATHWAY	7/605	47/3482	0.732494
12	map00270	Cysteine and methionine metabolism	KEGG PATHWAY	12/605	71/3482	0.59212
4	map00220	Arginine biosynthesis	KEGG PATHWAY	4/605	28/3482	0.742817
4	map04016	MAPK signaling pathway - plant	KEGG PATHWAY	4/605	28/3482	0.742817
1	map00460	Cyanoamino acid metabolism	KEGG PATHWAY	1/605	19/3482	0.97366
2	map00196	Photosynthesis - antenna proteins	KEGG PATHWAY	2/605	10/3482	0.54015
2	map00960	Tropane, piperidine and pyridine alkaloid biosynthesis	KEGG PATHWAY	2/605	14/3482	0.727998
10	map03015	mRNA surveillance pathway	KEGG PATHWAY	10/605	69/3482	0.78416
1	map00909	Sesquiterpenoid and triterpenoid biosynthesis	KEGG PATHWAY	1/605	5/3482	0.615149
2	map00860	Porphyrin and chlorophyll metabolism	KEGG PATHWAY	2/605	29/3482	0.972438
2	map00290	Valine, leucine and isoleucine biosynthesis	KEGG PATHWAY	2/605	16/3482	0.794734
13	map00520	Amino sugar and nucleotide sugar metabolism	KEGG PATHWAY	13/605	87/3482	0.769253
11	map00630	Glyoxylate and dicarboxylate metabolism	KEGG PATHWAY	11/605	65/3482	0.590579
18	map04141	Protein processing in endoplasmic reticulum	KEGG PATHWAY	18/605	123/3482	0.825244
5	map00260	Glycine, serine and threonine metabolism	KEGG PATHWAY	5/605	52/3482	0.961618
3	map03410	Base excision repair	KEGG PATHWAY	3/605	14/3482	0.449452
1	map00400	Phenylalanine, tyrosine and tryptophan biosynthesis	KEGG PATHWAY	1/605	33/3482	0.998219
1	map00740	Riboflavin metabolism	KEGG PATHWAY	1/605	8/3482	0.783153
3	map04120	Ubiquitin mediated proteolysis	KEGG PATHWAY	3/605	38/3482	0.972221
11	map00940	Phenylpropanoid biosynthesis	KEGG PATHWAY	11/605	66/3482	0.612312
13	map03008	Ribosome biogenesis in eukaryotes	KEGG PATHWAY	13/605	43/3482	0.0263982
4	map00790	Folate biosynthesis	KEGG PATHWAY	4/605	8/3482	0.0351188
9	map00330	Arginine and proline metabolism	KEGG PATHWAY	9/605	30/3482	0.0625139
4	map00100	Steroid biosynthesis	KEGG PATHWAY	4/605	10/3482	0.0790172
8	map03030	DNA replication	KEGG PATHWAY	8/605	27/3482	0.0819662
12	map00970	Aminoacyl-tRNA biosynthesis	KEGG PATHWAY	12/605	46/3482	0.0891073
5	map03430	Mismatch repair	KEGG PATHWAY	5/605	15/3482	0.103124
2	map00902	Monoterpenoid biosynthesis	KEGG PATHWAY	2/605	4/3482	0.141809
2	map00073	Cutin, suberine and wax biosynthesis	KEGG PATHWAY	2/605	4/3482	0.141809
3	map04712	Circadian rhythm - plant	KEGG PATHWAY	3/605	8/3482	0.14819
8	map00052	Galactose metabolism	KEGG PATHWAY	8/605	31/3482	0.156336
1	map00430	Taurine and hypotaurine metabolism	KEGG PATHWAY	1/605	1/3482	0.173751
7	map03060	Protein export	KEGG PATHWAY	7/605	27/3482	0.175324
4	map03440	Homologous recombination	KEGG PATHWAY	4/605	13/3482	0.176354
4	map00600	Sphingolipid metabolism	KEGG PATHWAY	4/605	13/3482	0.176354
5	map00510	N-Glycan biosynthesis	KEGG PATHWAY	5/605	19/3482	0.223797
7	map00410	beta-Alanine metabolism	KEGG PATHWAY	7/605	30/3482	0.25637
7	map00564	Glycerophospholipid metabolism	KEGG PATHWAY	7/605	30/3482	0.25637
7	map00561	Glycerolipid metabolism	KEGG PATHWAY	7/605	30/3482	0.25637
9	map00240	Pyrimidine metabolism	KEGG PATHWAY	9/605	41/3482	0.274253
6	map03420	Nucleotide excision repair	KEGG PATHWAY	6/605	26/3482	0.290767
13	map00480	Glutathione metabolism	KEGG PATHWAY	13/605	63/3482	0.292309
3	map04136	Autophagy - other	KEGG PATHWAY	3/605	11/3482	0.295933
3	map00590	Arachidonic acid metabolism	KEGG PATHWAY	3/605	11/3482	0.295933
13	map00710	Carbon fixation in photosynthetic organisms	KEGG PATHWAY	13/605	64/3482	0.313249
9	map00250	Alanine, aspartate and glutamate metabolism	KEGG PATHWAY	9/605	43/3482	0.325741
5	map00513	Various types of N-glycan biosynthesis	KEGG PATHWAY	5/605	22/3482	0.332217
28	map03010	Ribosome	KEGG PATHWAY	28/605	148/3482	0.339387
4	map00906	Carotenoid biosynthesis	KEGG PATHWAY	4/605	17/3482	0.340548
3	map00062	Fatty acid elongation	KEGG PATHWAY	3/605	12/3482	0.347788
2	map00660	C5-Branched dibasic acid metabolism	KEGG PATHWAY	2/605	7/3482	0.350143
5	map00350	Tyrosine metabolism	KEGG PATHWAY	5/605	23/3482	0.36964
5	map00040	Pentose and glucuronate interconversions	KEGG PATHWAY	5/605	23/3482	0.36964
9	map00941	Flavonoid biosynthesis	KEGG PATHWAY	9/605	45/3482	0.378857
3	map00650	Butanoate metabolism	KEGG PATHWAY	3/605	13/3482	0.399218
3	map00670	One carbon pool by folate	KEGG PATHWAY	3/605	13/3482	0.399218
3	map00340	Histidine metabolism	KEGG PATHWAY	3/605	13/3482	0.399218
12	map00230	Purine metabolism	KEGG PATHWAY	12/605	63/3482	0.41304
2	map04130	SNARE interactions in vesicular transport	KEGG PATHWAY	2/605	8/3482	0.41746
2	map00903	Limonene and pinene degradation	KEGG PATHWAY	2/605	8/3482	0.41746
2	map00750	Vitamin B6 metabolism	KEGG PATHWAY	2/605	8/3482	0.41746
2	map00565	Ether lipid metabolism	KEGG PATHWAY	2/605	8/3482	0.41746
13	map00190	Oxidative phosphorylation	KEGG PATHWAY	13/605	69/3482	0.422041
4	map00945	Stilbenoid, diarylheptanoid and gingerol biosynthesis	KEGG PATHWAY	4/605	19/3482	0.426066
11	map03018	RNA degradation	KEGG PATHWAY	11/605	58/3482	0.427141
1	map00942	Anthocyanin biosynthesis	KEGG PATHWAY	1/605	3/3482	0.436032
1	map00908	Zeatin biosynthesis	KEGG PATHWAY	1/605	3/3482	0.436032
1	map00524	Neomycin, kanamycin and gentamicin biosynthesis	KEGG PATHWAY	1/605	3/3482	0.436032
5	map00770	Pantothenate and CoA biosynthesis	KEGG PATHWAY	5/605	25/3482	0.444218
7	map00053	Ascorbate and aldarate metabolism	KEGG PATHWAY	7/605	37/3482	0.468801
2	map00300	Lysine biosynthesis	KEGG PATHWAY	2/605	9/3482	0.481041
2	map00950	Isoquinoline alkaloid biosynthesis	KEGG PATHWAY	2/605	9/3482	0.481041
7	map04145	Phagosome	KEGG PATHWAY	7/605	38/3482	0.498913
6	map00380	Tryptophan metabolism	KEGG PATHWAY	6/605	33/3482	0.522916
16	map00620	Pyruvate metabolism	KEGG PATHWAY	16/605	91/3482	0.5232
13	map00500	Starch and sucrose metabolism	KEGG PATHWAY	13/605	74/3482	0.531239
1	map00944	Flavone and flavonol biosynthesis	KEGG PATHWAY	1/605	4/3482	0.534106
1	map04122	Sulfur relay system	KEGG PATHWAY	1/605	4/3482	0.534106
1	map00563	Glycosylphosphatidylinositol (GPI)-anchor biosynthesis	KEGG PATHWAY	1/605	4/3482	0.534106
4	map04075	Plant hormone signal transduction	KEGG PATHWAY	4/605	23/3482	0.585139
4	map00360	Phenylalanine metabolism	KEGG PATHWAY	4/605	23/3482	0.585139
3	map00910	Nitrogen metabolism	KEGG PATHWAY	3/605	17/3482	0.587675
26	map01240	Biosynthesis of cofactors	KEGG PATHWAY	26/605	157/3482	0.642378
2	map00780	Biotin metabolism	KEGG PATHWAY	2/605	12/3482	0.643746
1	map00603	Glycosphingolipid biosynthesis - globo and isoglobo series	KEGG PATHWAY	1/605	6/3482	0.682113
8	map04626	Plant-pathogen interaction	KEGG PATHWAY	8/605	51/3482	0.682925
8	map03050	Proteasome	KEGG PATHWAY	8/605	51/3482	0.682925
4	map00562	Inositol phosphate metabolism	KEGG PATHWAY	4/605	26/3482	0.685943
2	map00450	Selenocompound metabolism	KEGG PATHWAY	2/605	13/3482	0.688206
2	map03022	Basal transcription factors	KEGG PATHWAY	2/605	13/3482	0.688206
2	map03020	RNA polymerase	KEGG PATHWAY	2/605	13/3482	0.688206
2	map00730	Thiamine metabolism	KEGG PATHWAY	2/605	13/3482	0.688206
4	map00900	Terpenoid backbone biosynthesis	KEGG PATHWAY	4/605	31/3482	0.812935
1	map00232	Caffeine metabolism	KEGG PATHWAY	1/605	9/3482	0.820917
7	map04146	Peroxisome	KEGG PATHWAY	7/605	54/3482	0.853004
10	map04144	Endocytosis	KEGG PATHWAY	10/605	76/3482	0.874165
2	map04070	Phosphatidylinositol signaling system	KEGG PATHWAY	2/605	20/3482	0.88623
15	map03040	Spliceosome	KEGG PATHWAY	15/605	115/3482	0.919103
5	map00020	Citrate cycle (TCA cycle)	KEGG PATHWAY	5/605	46/3482	0.921872
2	map00310	Lysine degradation	KEGG PATHWAY	2/605	23/3482	0.928251
10	map03013	Nucleocytoplasmic transport	KEGG PATHWAY	10/605	83/3482	0.931157
1	map00511	Other glycan degradation	KEGG PATHWAY	1/605	14/3482	0.931268
4	map00061	Fatty acid biosynthesis	KEGG PATHWAY	4/605	40/3482	0.935423
4	map00280	Valine, leucine and isoleucine degradation	KEGG PATHWAY	4/605	40/3482	0.935423
5	map00051	Fructose and mannose metabolism	KEGG PATHWAY	5/605	48/3482	0.93801
4	map00195	Photosynthesis	KEGG PATHWAY	4/605	41/3482	0.943096
3	map00640	Propanoate metabolism	KEGG PATHWAY	3/605	34/3482	0.950694
4	map00071	Fatty acid degradation	KEGG PATHWAY	4/605	44/3482	0.961389

## Sheet: Sesquiterpenoid and triterpenoi
Accession	Entry	Name	Definition
J9VC95	K15803	GERD	(-)-germacrene D synthase	[EC:4.2.3.75]
J9VC95	K00801	FDFT1	farnesyl-diphosphate farnesyltransferase [EC:2.5.1.21]
A0A4S4ELN8	K15813	LUP4	beta-amyrin synthase [EC:5.4.99.39]

## Sheet: Phenylpropanoid biosynthesis
Accession	Entry	Name	Definition
A0A286QXV1	K10775	PAL	phenylalanine ammonia-lyase [EC:4.3.1.24]
A0A4S4D0Z6	K00430	E1.11.1.7	peroxidase [EC:1.11.1.7]
A0A4S4DGL2	K00430	E1.11.1.7	peroxidase [EC:1.11.1.7]
A0A4V3WJ71	K00430	E1.11.1.7	peroxidase [EC:1.11.1.7]
A0A4V3WJA5	K00430	E1.11.1.7	peroxidase [EC:1.11.1.7]
A0A4S4ES46	K00430	E1.11.1.7	peroxidase [EC:1.11.1.7]
A0A4S4D8H8	K13065	E2.3.1.133, HCT	shikimate O-hydroxycinnamoyltransferase [EC:2.3.1.133]
H9DUD7	K13065	E2.3.1.133, HCT	shikimate O-hydroxycinnamoyltransferase [EC:2.3.1.133]
A0A4S4CZK0	K12355	REF1	coniferyl-aldehyde dehydrogenase [EC:1.2.1.68]
