# Supplementary material for: GC-MS Combined with Proteomic Analysis of Volatile Compounds and Formation Mechanisms in Green Teas with Different Aroma Types
Source: Foods. 2024 Jun 13;13(12):1848. doi: 10.3390/foods13121848 (PMC11202594; doi:10.3390/foods13121848)
Supplement: Supplementary file 1 [file foods-13-01848-s001.zip › Table S1.xlsx]

## Sheet: Sheet1
	Table S1 Aroma components and contents in different aroma-type baked green tea samples
	No.	Category	Compounds	Tender flavor-type			Flowery flavor-type
				Average	Range		Average	Range
	1	Alcohols	Linalool	25.17±7.44	18.67–35.47		25.92±10.75	18.46±38.24
	2		Geraniol	0.62±1.06	0–2.20		4.87±5.02	1.68±10.66
	3		1-Octanol *	1.99±0.68	1.13–2.78		0.86±0.22	0.69±1.11
	4		1-Octen-3-ol *	0.91±0.18	0.77–1.16		0.51±0.10	0.42±0.62
	5		1-Dodecanol *	1.05±0.35	0.69–1.44		0.59±0.10	0.49±0.69
	6		1-Hexadecanol**	0.97±0.19	0.72–1.18		0.55±0.06	0.49±0.61
	7		Phenylethyl acohol	2.59±1.64	1.02–4.49		0.54±0.55	0.11±1.16
	8		Benzyl alcohol	0.83±05.6	0–1.22		0.47±0.46	0±0.92
	9		(3R,6S)-2,2,6-Trimethyl-6-vinyltetrahydro-2H-pyran-3-ol	0.83±0.56	0–1.18		1.26±1.10	0±2.01
	10	Aldehydes	Nonanal *	2.04±0.47	1.62–2.61		1.34±0.23	1.07±1.48
	11		Benzaldehyde	0.37±0.52	0–1.10		0.78±0.42	0.46±1.25
	12		Decanal *	0.80±0.19	0.56–0.96		0.47±0.06	0.42±0.53
	13		β-cyclocitral	0.60±0.17	0.38–0.75		0.27±0.18	0.13±0.47
	14		Benzeneacetaldehyde	0.14±0.10	0–0.22		0.05±0.06	0±0.12
	15	Ketones	6-methyl-5-hepten-2-one	3.02±2.21	1.10–5.11		1.72±1.31	0.46±3.08
	16		Jasmone	1.20±1.18	0.52–2.97		0.95±0.49	0.40±1.32
	17		6,10-dimethyl--5,9-Undecadien-2-one	0.44±0.07	0.38–0.52		0.34±0.14	0.22±0.49
	18		β-ionone	0.58±0.09	0.50–0.67		0.27±0.34	0±0.64
	19	Esters	3-hexenyl butyrate **	4.02±0.91	2.91–5.01		9.54±2.30	6.93±11.25
	20		3-hexenyl hexanoate **	6.96±1.62	5.68–9.11		12.00±3.79	8.59±16.07
	21		Methyl salicylate	4.69±1.40	2.93–6.29		2.83±1.62	1.63±4.68
	22		3-hexen-1-ol acetate	2.78±3.32	0.95–7.75		6.81±2.19	4.62±9.00
	23		Ethyl 2-(5-methyl-5-vinyltetrahydrofuran-2-yl)propan-2-yl carbonate	3.16±0.75	2.40–3.86		2.17±0.56	1.53±2.56
	24		hexenyl-α-methylbutyrate	4.68±3.81	1.07–9.69		3.12±1.85	1.13±4.78
	25		3-hexenyl-3-hexenoate	0.63±0.50	0–1.22		1.56±0.78	1.09±2.45
	26		3-hexenyl isovalerate	0.86±0.68	0.11–1.60		0.57±0.22	0.41±0.81
	27		2-hexenyl hexanoate	0.97±0.40	0.53–1.38		0.98±0.63	0.35±1.62
	28		Hex-3-enyl-2-methylbut-2-enoate	0.07±0.07	0–0.15		0.08±0.01	0.07±0.09
	29	Hydrocarbons	Dodecane *	7.26±1.38	5.94–9.14		4.36±0.94	3.61±5.42
	30		Decane*	5.19±1.30	4.28–7.04		2.61±0.38	2.20±2.94
	31		Tetradecane *	3.69±0.51	3.06–4.11		2.45±0.60	1.79±2.98
	32		Hexadecane	0.67±0.12	0.52–0.82		0.47±0.14	0.30±0.58
	33		3-Carene	1.14±0.77	0.49–2.22		1.70±0.49	1.28±2.25
	34		d-Cadinene	0.23±0.18	0.08–0.49		1.13±0.97	0.09±2.01
	35		d-Limonene	1.33±0.38	1.00–1.88		1.08±0.15	0.95±1.24
	36		trans-β-Ocimene	0.46±0.16	0.27–0.64		0.38±0.09	0.28±0.46
	37		α-Cubebene*	0.11±0.08	0–0.17		0.44±0.30	0.21±0.77
	38		α-Muurolene	0.17±0.15	0–0.30		0.20±0.05	0.16±0.26
	39		α-Calacorene	0.08±0.06	0.04–0.17		0.15±0.03	0.12±0.18
	40		γ-Terpinene	0.10±0.06	0.05–0.19		0.12±0.05	0.09±0.18
	41		2-methyl-Naphthalene*	0.26±0.05	0.19–0.33		0.15±0.04	0.12±0.19
	42		1,2-dimethyl-Naphthalene	0.10±0.07	0–0.14		0.03±0.04	0±0.08
	43	Heterocyclic	2-pentyl-Furan	3.30±1.34	2.05–5.19		2.15±0.19	1.95±2.31
	Note: the data are shown as mean value ± SD; * and ** indicates that the compounds presented significant difference (p < 0.05) and extremely significant difference (p < 0.01)
